# Supplementary material for: Multiple molecular defense strategies in Brachypodium distachyon surmount Hessian fly (Mayetiola destructor) larvae-induced susceptibility for plant survival
Source: Sci Rep. 2019 Feb 22;9:2596. doi: 10.1038/s41598-019-39615-2 (PMC6385206; doi:10.1038/s41598-019-39615-2)
Supplement: Supplementary file 3 — Supplementary Table S2 [file 41598_2019_39615_MOESM3_ESM.xlsx]

## Sheet: Lectins
Type	Gene-ID	Bd1			Bd3			Bd5			Function
		log2fc	fc	p-value	log2fc	fc	p-value	log2fc	fc	p-value
Mannose-binding Jacalin-like	Bradi3g19730	4.94415	30.7848	0	5.14476	35.3775	0	4.60036	24.2576	0	Mannose-binding lectin superfamily protein
	Bradi4g39910	2.66792	6.35512	0	2.6149	6.12581	3.38e-12	2.67251	6.37537	1.07e-12	Mannose-binding lectin superfamily protein
	Bradi4g39920	2.19467	4.57785	6.84e-13	3.68091	12.8252	1.17e-35	3.74089	13.3697	0	Mannose-binding lectin superfamily protein
	Bradi4g05700	ns	ns	ns	2.53284	5.7871	3.5e-07	2.39942	5.2759	1.65e-06	Mannose-binding lectin superfamily protein
	Bradi3g21150	ns	ns	ns	2.21965	4.6578	7.3e-09	2.54277	5.82707	2.39e-11	Mannose-binding lectin superfamily protein
ConcanavalinA	Bradi1g59820	ns	ns	ns	-1.0566	-2.08002	0.00034807	-1.42028	-2.67637	3.58e-05	Concanavalin A-like lectin family protein

## Sheet: Protease inhibitors
Class	Family	Protease inhibited	Gene-ID	Bd1			Bd3			Bd5			Function
				log2fc	fc	p-value	log2fc	fc	p-value	log2fc	fc	p-value
Serine protease inhibitors	Soybean trypsin inhibitor (Kunitz family)	Trypsin and chymotrypsin	Bradi5g16290	ns	ns	ns	ns	ns	ns	ns	ns	ns
	Bowman-Birk Family		Bradi2g01910	ns	ns	ns	1.30321	2.46778	0.000450174	1.57262	2.97445	7.18e-05	BBTI8 - Bowman-Birk type bran trypsin inhibitor precursor, expressed
			Bradi2g01920	1.55468	2.93769	3.49e-09	1.22255	2.33358	4.83e-05	1.34668	2.54326	3.78e-05	BBTI8 - Bowman-Birk type bran trypsin inhibitor precursor, expressed
			Bradi2g01927	2.05319	4.15022	2.33e-06	ns	ns	ns	ns	ns	ns	BBTI8 - Bowman-Birk type bran trypsin inhibitor precursor, expressed
			Bradi2g02150	ns	ns	ns	3.78063	13.743	6.71e-20	4.75771	27.0529	1.09e-29	BBTI12 - Bowman-Birk type bran trypsin inhibitor precursor, expressed
			Bradi2g24810	1.33486	2.52251	1.08e-12	2.61715	6.13538	5.68e-12	3.25826	9.56831	1.52e-17	BBTI11 - Bowman-Birk type bran trypsin inhibitor precursor, putative, expressed
			Bradi2g24820	2.36437	5.14929	5.32e-09	3.36163	10.279	4.27e-17	4.1947	18.3118	0	BBTI11 - Bowman-Birk type bran trypsin inhibitor precursor, putative, expressed
	Potato inhibitor I family		Bradi2g35500	ns	ns	ns	2.05993	4.16966	5.42e-07	2.38969	5.24045	2.99e-09	Serine protease inhibitor, potato inhibitor I-type family protein
			Bradi2g35540	ns	ns	ns	2.11584	4.33442	9.54e-09	2.65706	6.30746	2.95e-12	Serine protease inhibitor, potato inhibitor I-type family protein
			Bradi2g39260	ns	ns	ns	3.08323	8.4751	8.86e-16	3.66552	12.6892	2.9e-21	Serine protease inhibitor, potato inhibitor I-type family protein
			Bradi2g39270	ns	ns	ns	3.46925	11.0751	1.05e-18	4.46381	22.0669	0	Serine protease inhibitor, potato inhibitor I-type family protein
			Bradi2g39275	ns	ns	ns	4.3244	20.0343	1.65e-20	5.07877	33.7958	3.87e-28	Serine protease inhibitor, potato inhibitor I-type family protein
	Serpin family		Bradi2g50900	ns	ns	ns	1.70613	3.26285	0.00221512	1.94216	3.84279	8.67e-05	Serine protease inhibitor (SERPIN) family protein
			Bradi1g14740	ns	ns	ns	1.44897	2.73014	0.000494238	1.90345	3.74107	8.73e-08	Serine protease inhibitor (SERPIN) family protein
	Serine type endopeptidase		Bradi2g08717	ns	ns	ns	3.11852	8.68495	3.63e-12	3.16187	8.94991	6.31e-13	serine-type endopeptidase inhibitors
Cysteine protease inhibitor	Phytocystatins	Papain, cathepsin- B, H and L	Bradi1g22700	ns	ns	ns	1.22103	2.33113	0.00971556	1.77947	3.43299	2.54e-05	Cystatin/monellin superfamily protein
			Bradi2g43420	ns	ns	ns	1.78959	3.45717	6.37e-05	ns	ns	ns	Cysteine proteinases superfamily protein
			Bradi1g22710	ns	ns	ns	ns	ns	ns	1.26623	2.40531	0.0131736	Cystatin/monellin superfamily protein

## Sheet: Germin-like proteins
Gene-ID	Bd1			Bd3			Bd5			Function
	log2fc	fc	p-value	log2fc	fc	p-value	log2fc	fc	p-value
Bradi3g37670	ns	ns	ns	-2.78043	-6.87057	4.69e-13	-2.2674	-4.81455	2.09e-09	germin 3
Bradi3g37680	-1.14212	-2.20705	0.0134921	-2.4196	-5.35023	9.95e-10	-1.95131	-3.86726	6.29e-07	germin-like protein 1
Bradi2g08790	-1.67816	-3.2002	6.75e-10	-2.0524	-4.14795	3.57e-08	-1.57776	-2.98506	7.58e-05	germin-like protein 10
Bradi4g06080	ns	ns	ns	ns	ns	ns	-1.16648	-2.24464	0.000471109	germin-like protein 10
Bradi2g60870	-1.5118	-2.85166	0.000268168	-2.68687	-6.43915	3.93e-12	-3.0354	-8.19873	3.71e-15	germin-like protein subfamily 2 member 2 precursor
Bradi2g60860	ns	ns	ns	-2.26271	-4.79892	1.11e-07	-2.51977	-5.73493	4.96e-14	germin-like protein subfamily 2 member 2 precursor
Bradi4g38560	ns	ns	ns	-7.3894	-167.661	5.4e-08	-3.04902	-8.2765	6.88e-05	germin-like protein subfamily 2 member 2 precursor

## Sheet: Dirigent proteins
Gene-ID	Bd1			Bd3			Bd5			Function
	log2fc	fc	p-value	log2fc	fc	p-value	log2fc	fc	p-value
Bradi4g11540	-2.40505	-5.29654	1.2e-13	-3.78741	-13.8078	9.63e-24	-4.28095	-19.4399	0	Disease resistance-responsive (dirigent-like protein) family protein
Bradi1g66700	-1.44591	-2.72435	7.9e-10	-3.90116	-14.9405	1.78e-22	-5.14624	-35.4138	0	Disease resistance-responsive (dirigent-like protein) family protein
Bradi4g22250	-1.15528	-2.22728	1.15e-11	-2.00043	-4.00119	3.63e-07	-2.64607	-6.2596	1.68e-12	Disease resistance-responsive (dirigent-like protein) family protein
Bradi1g59380	ns	ns	ns	-1.08719	-2.1246	0.0102722	-1.60156	-3.03471	1.27e-08	Disease resistance-responsive (dirigent-like protein) family protein
Bradi3g08860	ns	ns	ns	-1.40384	-2.64605	0.0004371	-2.00967	-4.0269	2.93e-10	Disease resistance-responsive (dirigent-like protein) family protein
Bradi4g22270	ns	ns	ns	-1.46906	-2.76841	0.00031131	-2.00272	-4.00754	1.32e-06	Disease resistance-responsive (dirigent-like protein) family protein
Bradi4g41300	ns	ns	ns	-1.48314	-2.79557	0.00027887	-1.55786	-2.94417	6.25e-06	Disease resistance-responsive (dirigent-like protein) family protein
Bradi1g20910	ns	ns	ns	ns	ns	ns	1.35785	2.56304	0.00036405	Disease resistance-responsive (dirigent-like protein) family protein
Bradi4g41320	ns	ns	ns	ns	ns	ns	-2.01986	-4.05545	0.00107673	Disease resistance-responsive (dirigent-like protein) family protein
Bradi1g70730	1.28376	2.43473	0.00448252	1.76339	3.39494	3.37e-06	1.38505	2.61182	0.00015476	Disease resistance-responsive (dirigent-like protein) family protein
Bradi4g03270	1.95768	3.88436	4.82e-05	2.41532	5.33437	2.09e-08	2.0253	4.07075	6.25e-06	Disease resistance-responsive (dirigent-like protein) family protein
Bradi3g10430	2.63597	6.21591	1.96e-12	3.10396	8.59775	4.2e-14	3.46465	11.0399	7.39e-27	Disease resistance-responsive (dirigent-like protein) family protein
Bradi1g20950	5.31886	39.915	0	5.18657	36.4178	0	5.09676	34.2199	0	Disease resistance-responsive (dirigent-like protein) family protein
Bradi4g12340	7.43107	172.574	0	6.38413	83.5246	0	5.91229	60.225	1.07e-36	Disease resistance-responsive (dirigent-like protein) family protein
Bradi1g20185	ns	ns	ns	1.15534	2.22737	0.00644658	1.46262	2.75609	3.53e-05	Disease resistance-responsive (dirigent-like protein) family protein
Bradi1g20930	ns	ns	ns	1.41516	2.6669	0.00044538	2.06458	4.18311	6.44e-08	Disease resistance-responsive (dirigent-like protein) family protein
Bradi1g20940	ns	ns	ns	1.15227	2.22263	0.00873815	ns	ns	ns	Disease resistance-responsive (dirigent-like protein) family protein
Bradi1g20960	ns	ns	ns	7.29698	157.257	2.4e-07	ns	ns	ns	Disease resistance-responsive (dirigent-like protein) family protein

## Sheet: Proteases
Group	Gene-ID	Bd1			Bd3			Bd5			Function
		log2fc	fc	pvalue	log2fc	fc	pvalue	log2fc	fc	pvalue
Serine Proteases	Bradi1g74547	ns	ns	ns	-2.03215	-4.09014	2.6e-06	-2.36343	-5.14592	1.41e-08	Subtilisin-like serine endopeptidase family protein
	Bradi2g24220	-1.26964	-2.41101	0.012	-3.06579	-8.37326	2.22e-13	-4.04553	-16.513	1.63e-21	Subtilase family protein
	Bradi2g51440	ns	ns	ns	2.15641	4.45804	4.01e-08	2.6093	6.10207	4.15e-12	Subtilase family protein
	Bradi3g10030	-3.07418	-8.4221	6.28e-06	ns	ns	ns	ns	ns	ns	Subtilase family protein
	Bradi3g31690	ns	ns	ns	-1.15451	-2.22608	0.00931986	-1.53674	-2.90138	1.06e-07	Subtilase family protein
	Bradi3g37457	ns	ns	ns	-1.20877	-2.31141	0.00290535	-1.49527	-2.81918	0.00028821	Subtilase family protein
	Bradi3g57130	1.08669	2.12387	0.00340816	1.94272	3.84429	1.41e-14	2.09374	4.26853	1.61e-19	Subtilase family protein
	Bradi5g18110	-1.2703	-2.41212	0.0107	-2.13388	-4.38896	2.61e-05	-3.16339	-8.95935	5.22e-09	Subtilase family protein
	Bradi5g18910	ns	ns	ns	-1.24974	-2.37798	0.00123238	-1.10335	-2.14853	0.00425667	subtilase 1.3
	Bradi2g10727	ns	ns	ns	ns	ns	ns	-1.84947	-3.60368	1.55e-05	Subtilisin-like serine endopeptidase family protein
	Bradi3g10037	ns	ns	ns	ns	ns	ns	1.42873	2.69209	0.00286259	Subtilase family protein
	Bradi5g23480	ns	ns	ns	ns	ns	ns	-1.05295	-2.07477	0.000760641	Subtilase family protein
	Bradi1g24540	2.21514	4.64327	0.000325746	ns	ns	ns	ns	ns	ns	serine carboxypeptidase-like 51
	Bradi2g15340	ns	ns	ns	1.63322	3.10205	8.73e-05	1.94144	3.84088	7.68e-07	serine carboxypeptidase-like 50
	Bradi2g41117	ns	ns	ns	1.69887	3.24647	1.49e-10	1.64409	3.12551	1.14e-09	serine carboxypeptidase-like 19
	Bradi3g21550	ns	ns	ns	1.14047	2.20452	0.00344948	ns	ns	ns	serine carboxypeptidase-like 2
	Bradi3g21560	ns	ns	ns	1.00895	2.01245	0.0111702	ns	ns	ns	serine carboxypeptidase-like 2
	Bradi3g30630	ns	ns	ns	1.00022	2.0003	4.1e-05	1.04873	2.06871	5.57e-09	Serine carboxypeptidase S28 family protein
	Bradi4g17900	ns	ns	ns	-1.46136	-2.75368	8.67e-06	-1.6228	-3.07972	3.64e-05	serine carboxypeptidase-like 45
	Bradi4g22510	ns	ns	ns	1.19017	2.28179	4.83e-05	1.14928	2.21803	6.95e-07	serine carboxypeptidase-like 42
	Bradi4g39927	1.55916	2.94682	0.000363419	2.30175	4.93056	3.6e-11	2.48079	5.58204	1.96e-15	serine carboxypeptidase-like 19
	Bradi5g16230	ns	ns	ns	-1.19581	-2.29073	0.00167655	ns	ns	ns	serine carboxypeptidase-like 35
	Bradi5g17860	ns	ns	ns	-1.17829	-2.26308	0.00286997	-1.30546	-2.47162	0.000761323	serine carboxypeptidase-like 19
	Bradi2g34850	ns	ns	ns	ns	ns	ns	2.05758	4.16286	1.65e-06	serine carboxypeptidase-like 33
	Bradi3g21350	ns	ns	ns	ns	ns	ns	1.04632	2.06526	3.3e-06	serine carboxypeptidase-like 3
	Bradi4g39350	ns	ns	ns	ns	ns	ns	1.22105	2.33117	5.63e-05	serine carboxypeptidase-like 20
Cyesteine proteases	Bradi2g20460	ns	ns	ns	1.20991	2.31323	9.36e-12	1.36947	2.58376	2.71e-20	xylem bark cysteine peptidase 3
	Bradi2g39320	ns	ns	ns	-1.25426	-2.38544	0.00137576	-1.95254	-3.87055	1.32e-07	xylem cysteine peptidase 1
	Bradi3g53300	ns	ns	ns	-1.72246	-3.29999	1.99e-05	-2.46995	-5.54025	3.88e-10	xylem cysteine peptidase 1
	Bradi4g19707	ns	ns	ns	ns	ns	ns	2.03927	4.11038	0.000357915	Cysteine proteinases superfamily protein
	Bradi2g43420	ns	ns	ns	ns	ns	ns	1.84562	3.59407	1.14e-05	Cysteine proteinases superfamily protein
Aspartic proteases	Bradi1g19070	ns	ns	ns	-1.74767	-3.35816	1.37e-05	ns	ns	ns	Eukaryotic aspartyl protease family protein
	Bradi1g46190	-1.10024	-2.14391	5.33e-05	-2.43936	-5.42401	2.18e-09	-3.13459	-8.78225	2.76e-30	Eukaryotic aspartyl protease family protein
	Bradi1g49380	2.2044	4.60883	3.24e-06	ns	ns	ns	1.35728	2.56203	0.00374703	Eukaryotic aspartyl protease family protein
	Bradi1g49410	ns	ns	ns	-1.5955	-3.02199	7.56e-05	-2.10297	-4.29593	5.05e-08	Eukaryotic aspartyl protease family protein
	Bradi1g72110	ns	ns	ns	-1.73029	-3.31795	1.16e-05	ns	ns	ns	Eukaryotic aspartyl protease family protein
	Bradi2g02120	1.41416	2.66505	3.06e-05	3.76689	13.6128	1.86e-21	4.12266	17.4199	0	Eukaryotic aspartyl protease family protein
	Bradi2g02660	ns	ns	ns	-1.4034	-2.64524	0.000693221	-1.629	-3.09299	2.91e-05	Eukaryotic aspartyl protease family protein
	Bradi2g17030	ns	ns	ns	-2.59578	-6.04516	5.36e-11	-3.07496	-8.42665	9.95e-15	Eukaryotic aspartyl protease family protein
	Bradi2g20040	ns	ns	ns	2.47105	5.54449	8.25e-07	3.02206	8.12325	5.01e-10	Eukaryotic aspartyl protease family protein
	Bradi2g54780	ns	ns	ns	-1.45237	-2.73658	4.13e-05	-1.54303	-2.91406	0.000387691	Eukaryotic aspartyl protease family protein
	Bradi2g60210	ns	ns	ns	1.18997	2.28148	0.00204866	ns	ns	ns	Eukaryotic aspartyl protease family protein
	Bradi2g60220	ns	ns	ns	2.57663	5.96543	0.0012346	3.12147	8.70274	1.13e-05	Eukaryotic aspartyl protease family protein
	Bradi2g61130	ns	ns	ns	-2.29289	-4.90038	3.05e-08	-2.58713	-6.00902	1.43e-09	Eukaryotic aspartyl protease family protein
	Bradi3g56660	ns	ns	ns	-1.39977	-2.63859	0.000709556	-2.10294	-4.29585	1.16e-07	Eukaryotic aspartyl protease family protein
	Bradi4g23670	2.06429	4.18228	1.7e-07	1.83849	3.57636	1.8e-06	1.92032	3.78507	5.5e-07	Eukaryotic aspartyl protease family protein
	Bradi4g30587	ns	ns	ns	-1.52118	-2.87026	5.15e-05	-1.75107	-3.36608	1.99e-10	Eukaryotic aspartyl protease family protein
	Bradi5g26620	ns	ns	ns	-1.23717	-2.35735	0.0013996	-1.17934	-2.26473	0.00394364	Eukaryotic aspartyl protease family protein
	Bradi1g66770	ns	ns	ns	ns	ns	ns	-1.58647	-3.00313	0.00240542	Eukaryotic aspartyl protease family protein
	Bradi2g25850	ns	ns	ns	ns	ns	ns	1.62282	3.07975	0.0001343	Eukaryotic aspartyl protease family protein
	Bradi2g60190	ns	ns	ns	ns	ns	ns	1.4368	2.70719	0.000291088	Eukaryotic aspartyl protease family protein
	Bradi5g11700	ns	ns	ns	ns	ns	ns	-2.73337	-6.65005	0.000551471	Eukaryotic aspartyl protease family protein

## Sheet: PR proteins
Family	Gene-ID	Bd1			Bd3			Bd5			Function
		log2fc	fc	p-value	log2fc	fc	p-value	log2fc	fc	pvalue
PR-1	Bradi1g57580	1.5748	2.97893	0.000277165	2.26999	4.82319	2.79e-09	2.13242	4.38452	7.18e-09	CAP (Cysteine-rich secretory proteins, Antigen 5, and Pathogenesis-related 1 protein) superfamily protein
	Bradi1g57590	ns	ns	ns	2.2902	4.89123	1.39e-08	2.38364	5.21852	8.38e-10	CAP (Cysteine-rich secretory proteins, Antigen 5, and Pathogenesis-related 1 protein) superfamily protein
	Bradi3g53630	ns	ns	ns	-1.32806	-2.51064	0.000771577	-1.76178	-3.39116	7.24e-06	CAP (Cysteine-rich secretory proteins, Antigen 5, and Pathogenesis-related 1 protein) superfamily protein
	Bradi3g30320	ns	ns	ns	2.02223	4.06211	1.63e-06	2.35177	5.1045	9.84e-09	CAP160 protein
PR-2	Bradi2g43056	1.61598	3.0652	0.000114164	1.84795	3.59989	7.99e-07	1.63686	3.10988	1.76e-05	beta-1,3-glucanase 1
	Bradi2g52565	ns	ns	ns	-1.49178	-2.81236	0.000229192	-1.95254	-3.87056	1.23e-05	beta-1,3-glucanase 2
	Bradi1g68450	ns	ns	ns	-1.14001	-2.20383	0.000528393	ns	ns	ns	beta-1,3-glucanase_putative
PR-3	Bradi2g47210	ns	ns	ns	2.76418	6.79362	1.63e-10	3.26404	9.60666	2.48e-14	basic chitinase
	Bradi3g32340	ns	ns	ns	3.38815	10.4697	1.06e-17	3.93724	15.3189	2.61e-23	basic chitinase
	Bradi2g45610	1.79841	3.47838	2.36e-05	2.27793	4.84981	2.61e-09	ns	ns	ns	chitinase A
	Bradi4g09417	2.55956	5.89528	4.83e-11	3.24142	9.45722	1.81e-16	4.07739	16.8817	1.68e-25	chitinase A
	Bradi4g09430	2.14399	4.41983	4.45e-07	2.98121	7.89649	3.47e-13	3.405	10.5927	1.57e-17	chitinase A
	Bradi4g09727	ns	ns	ns	1.18534	2.27417	0.00237532	1.45089	2.73377	0.000223806	Chitinase family protein
	Bradi4g09740	ns	ns	ns	2.03324	4.09323	1.43e-07	2.46897	5.53648	1.18e-10	Chitinase family protein
	Bradi4g09750	ns	ns	ns	1.70818	3.26747	0.000316331	1.68995	3.22646	0.00019154	Chitinase family protein
	Bradi4g09710	ns	ns	ns	ns	ns	ns	1.90863	3.75453	1.39e-05	Chitinase family protein
	Bradi4g09760	ns	ns	ns	ns	ns	ns	1.8412	3.58309	0.000386543	Chitinase family protein
	Bradi5g14430	ns	ns	ns	ns	ns	ns	1.59757	3.02633	3.49e-05	homolog of carrot EP3-3 chitinase
PR-4	Bradi4g14920	1.87318	3.6634	1.32e-08	3.9717	15.6892	1.04e-22	4.43271	21.5962	0	pathogenesis-related 4
	Bradi5g23140	2.8382	7.15127	4.4e-09				2.83059	7.11365	7.46e-10	wound induced protein, putative, expressed
	Bradi1g33070	1.72319	3.30166	0.000108271	2.2414	4.72857	5.95e-08	2.2401	4.72428	8.12e-09	Wound-responsive family protein
	Bradi3g04585	ns	ns	ns	1.81892	3.52816	0.000229059	2.91445	7.5394	7.94e-11	Wound-responsive family protein
	Bradi5g23158	1.28035	2.42898	0.00566568	1.80923	3.50456	2.92e-06	ns	ns	ns	Wound-responsive family protein
	Bradi5g23182	ns	ns	ns	1.61191	3.05656	3.08e-05	ns	ns	ns	Wound-responsive family protein
PR-5	Bradi1g69277	ns	ns	ns	-1.19323	-2.28664	0.00964754	-1.47924	-2.78803	1.29e-05	Pathogenesis-related thaumatin superfamily protein
	Bradi3g04330	ns	ns	ns	-2.22616	-4.67887	3.92e-08	-2.99956	-7.99756	5.48e-17	Pathogenesis-related thaumatin superfamily protein
	Bradi3g21100	ns	ns	ns	-1.29638	-2.45612	0.00042968	ns	ns	ns	Pathogenesis-related thaumatin superfamily protein
	Bradi5g00550	-1.42749	-2.68978	0.00225883	-3.09199	-8.52671	3.23e-14	-3.47738	-11.1377	4.8e-17	Pathogenesis-related thaumatin superfamily protein
	Bradi5g27280	ns	ns	ns	-1.37068	-2.58592	0.00530772	-1.44615	-2.7248	0.000392351	Pathogenesis-related thaumatin superfamily protein
	Bradi2g54560	ns	ns	ns	ns	ns	ns	1.13814	2.20098	0.000174202	Pathogenesis-related thaumatin superfamily protein
	Bradi3g26630	ns	ns	ns	ns	ns	ns	-1.16847	-2.24774	2.53e-05	Pathogenesis-related thaumatin superfamily protein
	Bradi4g04160	ns	ns	ns	ns	ns	ns	7.95861	248.76	9.65e-26	Pathogenesis-related thaumatin superfamily protein
	Bradi4g34180	ns	ns	ns	ns	ns	ns	-2.45227	-5.47277	0.000720887	Pathogenesis-related thaumatin superfamily protein
	Bradi4g36410	ns	ns	ns	ns	ns	ns	1.08085	2.11528	0.00918335	Pathogenesis-related thaumatin superfamily protein
	Bradi3g07960	ns	ns	ns	2.15006	4.43847	2.41e-07	2.88204	7.37191	1.99e-13	osmotin 34
	Bradi4g03280	ns	ns	ns	3.27513	9.68083	1.2e-11	3.59952	12.1217	3.49e-14	osmotin 34
	Bradi4g05440	1.9937	3.98258	5.92e-06	3.54825	11.6985	2e-18	3.58611	12.0096	2.2e-19	osmotin 34
PR-10	Bradi4g05040	3.14468	8.84388	0	ns	ns	ns	4.09318	17.0675	0	pathogenesis-related Bet v I family protein, putative, expressed
	Bradi3g48400	ns	ns	ns	ns	ns	ns	-2.15444	-4.45195	6.7e-06	PR10
	Bradi5g12740	ns	ns	ns	ns	ns	ns	-1.4367	-2.70701	4.57e-07	MLP-like protein 423
PR-12	Bradi4g01945	ns	ns	ns	ns	ns	ns	2.32603	5.01425	0.000686168	low-molecular-weight cysteine-rich 66
	Bradi1g76420	ns	ns	ns	ns	ns	ns	-1.58318	-2.9963	1.83e-05	low-molecular-weight cysteine-rich 68
	Bradi3g30840	ns	ns	ns	ns	ns	ns	1.80958	3.50541	1.67e-05	PR12
PR-13	Bradi1g57280	ns	ns	ns	3.30148	9.85924	1.66e-09	3.26158	9.59032	1.39e-09	Plant thionin
	Bradi1g57285	ns	ns	ns	3.13207	8.76689	6.28e-08	3.73974	13.359	1.28e-10	Plant thionin
	Bradi1g57337	ns	ns	ns	-1.96325	-3.89938	1.61e-05	-3.05854	-8.33129	5.97e-10	Plant thionin
	Bradi3g17500	ns	ns	ns				2.2372	4.71481	4.3e-09	Plant thionin
PR-14	Bradi1g21870	-1.04964	-2.07001	0.00323611	-1.75396	-3.37283	1.52e-06	-1.6678	-3.1773	2.45e-05	lipid transfer protein
	Bradi2g22280	2.03659	4.10275	3.28e-07	2.3745	5.18557	2.95e-10	2.24544	4.74182	6.98e-10	lipid transfer protein 1
	Bradi4g44410	ns	ns	ns	1.24773	2.37468	1.57e-08	1.21459	2.32075	9.75e-09	lipid transfer protein 1
	Bradi4g25750	ns	ns	ns				1.7922	3.46343	1.3e-09	lipid transfer protein 12
