# Supplementary material for: Multiple molecular defense strategies in Brachypodium distachyon surmount Hessian fly (Mayetiola destructor) larvae-induced susceptibility for plant survival
Source: Sci Rep. 2019 Feb 22;9:2596. doi: 10.1038/s41598-019-39615-2 (PMC6385206; doi:10.1038/s41598-019-39615-2)
Supplement: Supplementary file 4 — Supplementary Table S3 [file 41598_2019_39615_MOESM4_ESM.xlsx]

## Sheet: Signaling hormones
Signaling hormone	Gene-ID	Bd1			Bd3			Bd5			Function
		log2 fc	fc	p-value	log2 fc	fc	p-value	log2 fc	fc	p-value
AUX (Auxins)	Bradi3g60730	-1.24072	-2.36316	0.0433841	ns	ns	ns	1.53774	2.90339	0.000198561	auxin efflux carrier family protein
	Bradi3g60740	ns	ns	ns	2.14126	4.41147	1.03e-07	2.25444	4.7715	8.71e-09	auxin efflux carrier family protein
	Bradi2g48170	ns	ns	ns	ns	ns	ns	-1.26405	-2.40169	4.58e-07	auxin efflux carrier family protein
	Bradi3g32950	ns	ns	ns	1.18336	2.27105	0.000797631	1.59986	3.03114	4.47e-05	auxin-Induced in Root cultures 1
	Bradi3g35060	-1.39509	-2.63005	4.2e-07	ns	ns	ns	-2.64511	-6.25543	6.07e-16	auxin-responsive family protein
	Bradi4g34330	1.73259	3.32325	0.00041231	1.72256	3.30021	0.000173633	1.35301	2.55444	0.00336881	auxin-responive family protein
	Bradi1g71580	ns	ns	ns	ns	ns	ns	-1.44514	-2.72289	0.000504372	auxin-responive family protein
	Bradi1g22830	1.91804	3.77909	3.07e-06	ns	ns	ns	ns	ns	ns	auxin-responive GH3 family protein
	Bradi2g50840	2.32525	5.01153	2.5e-08	ns	ns	ns	ns	ns	ns	auxin-responive GH3 family protein
	Bradi2g52000	ns	ns	ns	ns	ns	ns	-1.43703	-2.70762	0.00108553	auxin-responive GH3 family protein
	Bradi3g50250	ns	ns	ns	1.23476	2.35342	0.00135815	ns	ns	ns	cytochrome B5 isoform E
	Bradi2g16420	-1.2265	-2.33999	1.47e-08	-2.06811	-4.19337	8.16e-09	ns	ns	ns	cytochrome b561/ferric reductase tranmembrane protein family
	Bradi2g45980	ns	ns	ns	-1.82489	-3.54279	3.09e-08	ns	ns	ns	cytochrome b561/ferric reductase tranmembrane protein family
	Bradi5g16740	ns	ns	ns	1.0451	2.0635	6.5e-05	ns	ns	ns	cytochrome b561/ferric reductase tranmembrane protein family
	Bradi2g17067	-1.21119	-2.31529	1.2e-20	-1.61683	-3.067	6.97e-05	ns	ns	ns	cytochrome b561/ferric reductase tranmembrane with DOMON related domain
	Bradi5g14490	ns	ns	ns	-1.01208	-2.01682	0.00453408	ns	ns	ns	cytochrome b561/ferric reductase tranmembrane with DOMON related domain
	Bradi2g22460	ns	ns	ns	2.88972	7.41128	9.65e-10	ns	ns	ns	NAD(P)-linked oxidoreductase superfamily protein
	Bradi2g36160	3.81011	14.0268	1.48e-08	ns	ns	ns	ns	ns	ns	NAD(P)-linked oxidoreductase superfamily protein
	Bradi3g48197	1.54477	2.91758	1.56e-32	1.81509	3.51882	1.56e-06	ns	ns	ns	NAD(P)-linked oxidoreductase superfamily protein
	Bradi5g11630	ns	ns	ns	2.90326	7.48117	1.34e-11	ns	ns	ns	NAD(P)-linked oxidoreductase superfamily protein
	Bradi2g33417	ns	ns	ns	1.20657	2.30788	0.000113842	ns	ns	ns	phytochrome-associated protein 1
	Bradi1g28120	-1.91639	-3.77477	0.000254759	-3.69805	-12.9785	1.02e-16	-4.68344	-25.6954	1.1e-26	SAUR-like auxin-responive protein family
	Bradi1g32400	1.33223	2.51792	0.01744	2.06891	4.1957	1.44e-06	2.31127	4.96319	2.35e-08	SAUR-like auxin-responive protein family
	Bradi1g34250	1.12405	2.17958	2.8e-05	1.79226	3.46358	2.31e-06	1.64988	3.13808	1.13e-05	SAUR-like auxin-responive protein family
	Bradi1g51490	-1.09153	-2.131	0.00439729	-1.79426	-3.46838	3.3e-06	-1.87227	-3.66108	1.33e-06	SAUR-like auxin-responive protein family
	Bradi3g42240	ns	ns	ns	-1.96954	-3.91643	8.96e-07	-2.88081	-7.36563	9.98e-15	SAUR-like auxin-responive protein family
	Bradi3g42250	-1.2263	-2.33966	0.000348	-1.74708	-3.35678	1.66e-05	-2.01683	-4.04694	3.26e-07	SAUR-like auxin-responive protein family
	Bradi4g02140	-1.51556	-2.8591	6.76e-06	-2.52831	-5.76895	6.01e-08	-2.59432	-6.03902	2.44e-11	SAUR-like auxin-responive protein family
	Bradi4g31080	ns	ns	ns	-1.70491	-3.26009	3.74e-05	-2.12096	-4.34983	5.08e-09	SAUR-like auxin-responive protein family
	Bradi4g36977	ns	ns	ns	-1.46839	-2.76713	0.00050934	-2.54097	-5.8198	3.18e-08	SAUR-like auxin-responive protein family
	Bradi4g37002	ns	ns	ns	-1.33207	-2.51764	0.00044249	-2.1113	-4.3208	1.06e-17	SAUR-like auxin-responive protein family
	Bradi4g37010	ns	ns	ns	-1.28954	-2.4445	0.000720989	-1.95446	-3.87571	3.45e-10	SAUR-like auxin-responive protein family
	Bradi4g37020	ns	ns	ns	-1.04996	-2.07047	0.000825181	-1.40528	-2.6487	2.8e-07	SAUR-like auxin-responive protein family
	Bradi4g37025	ns	ns	ns	-1.99415	-3.98381	1.97e-06	-2.94379	-7.6943	2.48e-13	SAUR-like auxin-responive protein family
	Bradi5g24990	ns	ns	ns	-1.40979	-2.65698	2.12e-05	-1.73135	-3.32038	4.47e-07	SAUR-like auxin-responive protein family
	Bradi4g36972	ns	ns	ns	ns	ns	ns	-1.37367	-2.59129	0.000491555	SAUR-like auxin-responive protein family
	Bradi4g36974	ns	ns	ns	ns	ns	ns	-2.0683	-4.19393	4.5e-07	SAUR-like auxin-responive protein family
	Bradi4g36979	ns	ns	ns	ns	ns	ns	-2.17195	-4.50632	2.57e-07	SAUR-like auxin-responive protein family
	Bradi4g36990	ns	ns	ns	ns	ns	ns	-1.27506	-2.4201	5.03e-05	SAUR-like auxin-responive protein family
	Bradi3g11290	ns	ns	ns	-1.36222	-2.57081	0.00186816	-1.99024	-3.97302	3.95e-07	Walls Are Thin 1
JA (Jasmonic acid)	Bradi2g35907	1.93869	3.83358	6.26e-27	1.77845	3.43058	6.81e-12	1.36214	2.57066	1.43e-07	12-oxophytodienoate reductase 1
	Bradi2g35900	ns	ns	ns	ns	ns	ns	1.05239	2.07397	0.0164572	12-oxophytodienoate reductase 1
	Bradi5g00810	ns	ns	ns	ns	ns	ns	1.01504	2.02096	0.0100439	12-oxophytodienoate reductase 1
	Bradi1g69330	1.38769	2.61659	0.000448638	1.98831	3.96772	4.69e-09	1.955	3.87716	1.94e-07	allene oxide synthase
	Bradi3g08160	1.96551	3.90552	1.44e-11	1.72285	3.30088	3.67e-19	1.59749	3.02616	4.89e-15	allene oxide synthase
	Bradi3g07000	-2.77476	-6.84362	1.02e-11	-2.59562	-6.04449	8.77e-11	-1.87081	-3.65738	1.93e-06	lipoxygenase 2
	Bradi3g07010	-3.06326	-8.35859	1.43e-14	ns	ns	ns	ns	ns	ns	lipoxygenase 2
	Bradi3g39980	ns	ns	ns	ns	ns	ns	-1.54477	-2.91758	0.000817679	lipoxygenase 2
ET (Ethylene)	Bradi2g41840	1.54593	2.91993	2.23e-05	ns	ns	ns	ns	ns	ns	ACC oxidase 1
	Bradi4g31820	ns	ns	ns	ns	ns	ns	-1.10123	-2.14538	0.00592801	ethylene-forming enzyme
ABA (Abscisic acid)	Bradi1g68000	ns	ns	ns	-1.39264	-2.62559	0.000843697	-1.62308	-3.08032	7.93e-15	abscisic acid-respo0ive (TB2/DP1, HVA22) family protein
	Bradi4g37995	ns	ns	ns	ns	ns	ns	1.79034	3.45896	0.000131781	Molybdenum cofactor sulfurase family protein
	Bradi3g52680	ns	ns	ns	-1.01628	-2.0227	0.00821483	ns	ns	ns	nine-cis-epoxycarotenoid dioxygenase 4
	Bradi1g51850	ns	ns	ns	1.18248	2.26967	0.012798	ns	ns	ns	nine-cis-epoxycarotenoid dioxygenase 9
	Bradi3g34720	ns	ns	ns	1.55778	2.944	1.56e-06	1.7484	3.35985	3.37e-08	nine-cis-epoxycarotenoid dioxygenase 9
	Bradi4g01440	ns	ns	ns	ns	ns	ns	-2.17159	-4.50519	1.6e-06	nine-cis-epoxycarotenoid dioxygenase 9
	Bradi1g45420	2.02599	4.07271	4.75e-05	ns	ns	ns	ns	ns	ns	phosphoglycerate mutase family protein
	Bradi4g45180	1.2302	2.34599	2.46e-16	ns	ns	ns	ns	ns	ns	phosphoinositide-specific phospholipase C family protein
	Bradi1g60680	ns	ns	ns	-2.74444	-6.7013	2.74e-12	-3.57198	-11.8925	5.2e-24	phospholipase D alpha 1
	Bradi3g01860	ns	ns	ns	-1.79892	-3.47959	0.00375347	-2.44476	-5.44436	0.0001125	phospholipase D delta
	Bradi1g14980	ns	ns	ns	1.68445	3.21419	0.000231845	2.08299	4.23684	5.73e-06	PLC-like phosphodiesterases superfamily protein
	Bradi1g14983	ns	ns	ns	1.39248	2.6253	0.000494238	1.99614	3.98931	1.82e-07	PLC-like phosphodiesterases superfamily protein
	Bradi3g13100	ns	ns	ns	-1.1662	-2.24421	0.000192424	-1.40789	-2.65349	7.39e-07	PLC-like phosphodiesterases superfamily protein
	Bradi1g22000	ns	ns	ns	ns	ns	ns	1.46075	2.75251	0.00370608	PLC-like phosphodiesterases superfamily protein
CK (Cytokinin)	Bradi2g06030	ns	ns	ns	3.84681	14.3882	5.97e-10	4.85553	28.9508	6.71e-17	cytokinin oxidase 5
	Bradi2g05580	ns	ns	ns	3.54189	11.647	2.68e-08	4.32508	20.0437	1.85e-13	cytokinin oxidase 5
	Bradi2g51530	ns	ns	ns	1.75791	3.38208	0.00030157	2.39232	5.25002	6.41e-08	cytokinin oxidase 5
	Bradi2g60456	1.43306	2.70019	0.000330361	ns	ns	ns	ns	ns	ns	cytokinin oxidase/dehydrogenase 1
	Bradi1g54060	ns	ns	ns	ns	ns	ns	2.82077	7.06538	1.28e-07	isopentenyltranferase 5
GA (Gibberellic acid)	Bradi2g19900	ns	ns	ns	ns	ns	ns	-1.57693	-2.98335	0.000469859	gibberellin 2-oxidase 1
	Bradi2g24320	ns	ns	ns	3.59941	12.1208	3.92e-05	3.25847	9.5697	0.000630944	GAST1 protein homolog 3
	Bradi5g16040	ns	ns	ns	2.53442	5.79345	6.14e-06	2.13796	4.40138	0.000251256	gibberellin 2-oxidase 8
	Bradi2g04840	ns	ns	ns	ns	ns	ns	-1.88374	-3.6903	2.82e-06	gibberellin 3-oxidase 1
	Bradi5g12720	ns	ns	ns	-1.33463	-2.5221	5.64e-06	-1.24073	-2.36318	0.00119482	gibberellin-regulated family protein
SA (Salicylic acid)	Bradi4g28670	ns	ns	ns	ns	ns	ns	ns	ns	ns	isochorismate synthase
	Bradi5g15870	ns	ns	ns	ns	ns	ns	ns	ns	ns	PHE ammonia lyase 1
	Bradi3g48840	2.00454	4.01262	2.18e-07	ns	ns	ns	ns	ns	ns	PHE ammonia lyase 1
	Bradi3g49280	ns	ns	ns	ns	ns	ns	ns	ns	ns	PHE ammonia lyase 1
	Bradi3g49260	ns	ns	ns	ns	ns	ns	ns	ns	ns	PHE ammonia lyase 1
	Bradi3g47110	ns	ns	ns	ns	ns	ns	ns	ns	ns	PHE ammonia lyase 1
	Bradi3g47120	ns	ns	ns	ns	ns	ns	ns	ns	ns	PHE ammonia lyase 1
	Bradi3g49250	ns	ns	ns	ns	ns	ns	ns	ns	ns	PHE ammonia lyase 1
	Bradi3g37300	ns	ns	ns	ns	ns	ns	ns	ns	ns	4-coumarate:CoA ligase
	Bradi3g058750	ns	ns	ns	ns	ns	ns	ns	ns	ns	4-coumarate:CoA ligase
	Bradi1g31320	ns	ns	ns	ns	ns	ns	ns	ns	ns	4-coumarate:CoA ligase
	Bradi1g52740	ns	ns	ns	ns	ns	ns	ns	ns	ns	aldehyde oxidase
	Bradi1g56667	ns	ns	ns	ns	ns	ns	ns	ns	ns	aldehyde oxidase
	Bradi1g06177	ns	ns	ns	ns	ns	ns	ns	ns	ns	aldehyde oxidase
