# Supplementary material for: Multiple molecular defense strategies in Brachypodium distachyon surmount Hessian fly (Mayetiola destructor) larvae-induced susceptibility for plant survival
Source: Sci Rep. 2019 Feb 22;9:2596. doi: 10.1038/s41598-019-39615-2 (PMC6385206; doi:10.1038/s41598-019-39615-2)
Supplement: Supplementary file 5 — Supplementary Table S4 [file 41598_2019_39615_MOESM5_ESM.xlsx]

## Sheet: ROS metabolism
		Bd1			Bd3			Bd5			Function
	Gene-ID	log2fc	fc	pValue	log2fc	fc	pValue	log2fc	fc	pValue
Genes involved in ROS generation
NADPH-dependent oxidase (NOX)	Bradi4g05540	1.47983	2.78916	0.000893	ns	ns	ns	ns	ns	ns	NADPH/respiratory burst oxidase protein D
amine oxidase (AO)	Bradi1g24010	ns	ns	ns	-1.07751	-2.11039	0.014594	-1.78763	-3.45247	7.98e-06	Copper amine oxidase family protein
alternative oxidase (AOX)	Bradi3g52505	ns	ns	ns	-1.58816	-3.00666	0.000172729	-1.902	-3.73731	1.65e-07	alternative oxidase 1A
	Bradi5g20540	ns	ns	ns	1.02158	2.03014	0.0018214	ns	ns	ns	alternative oxidase 1A
phospholipase A2 and A2A (PLA2)	Bradi4g13650	5.42538	42.9736	5.61e-06	3.31792	9.97226	6.74e-14	2.87611	7.34168	1.17e-10	phospholipase A 2A
	Bradi4g13660	2.07326	4.20838	5e-06	ns	ns	ns	ns	ns	ns	phospholipase A 2A
	Bradi4g13670	1.3779	2.59891	1.24e-08	ns	ns	ns	ns	ns	ns	phospholipase A 2A
	Bradi3g37980	ns	ns	ns	ns	ns	ns	-1.48163	-2.79264	0.0007485	phospholipase A 2A
	Bradi1g67460	ns	ns	ns	ns	ns	ns	-1.70418	-3.25844	2.77e-18	Phospholipase A2 family protein
	Bradi4g16650	ns	ns	ns	ns	ns	ns	-2.28664	-4.87918	1.06e-07	Phospholipase A2 family protein
	Bradi4g01990	ns	ns	ns	ns	ns	ns	-1.29016	-2.44555	0.00226409	Phospholipase A2 family protein
	Bradi1g32620	ns	ns	ns	ns	ns	ns	-1.62765	-3.09009	7.34e-05	Phospholipase A2 family protein
class III peroxidase (POX)	Bradi1g77130	ns	ns	ns	1.80646	3.49782	2.71e-05	1.71391	3.28049	7.06e-05	Peroxidase superfamily protein
	Bradi2g37010	1.48028	2.79002	0.0177	2.07234	4.20568	2.68e-05	1.60423	3.04033	0.0013768	Peroxidase superfamily protein
	Bradi2g37040	ns	ns	ns	ns	ns	ns	-1.46492	-2.76048	8.79e-05	Peroxidase superfamily protein
	Bradi1g59550	ns	ns	ns	ns	ns	ns	-1.80936	-3.50488	5.83e-06	Peroxidase superfamily protein
	Bradi2g20840	ns	ns	ns	-2.31699	-4.98292	2.44e-09	-3.25267	-9.53127	1.24e-17	Peroxidase superfamily protein
	Bradi1g43680	ns	ns	ns	ns	ns	ns	-1.16698	-2.24541	0.00648758	Peroxidase superfamily protein
	Bradi5g27130	3.0265	8.14829	0	3.23711	9.429	1.4e-33	3.11298	8.65165	2.18e-25	Peroxidase superfamily protein
	Bradi3g33940	ns	ns	ns	ns	ns	ns	2.82311	7.07686	2.7e-09	Peroxidase superfamily protein
	Bradi5g27160	ns	ns	ns	1.37415	2.59215	0.00017339	1.26541	2.40395	0.000990559	Peroxidase superfamily protein
	Bradi5g27200	ns	ns	ns	ns	ns	ns	-2.87839	-7.35331	0.000946041	Peroxidase superfamily protein
	Bradi4g27680	2.33334	5.03971	3.09e-29	1.15229	2.22266	0.00276672	ns	ns	ns	Peroxidase superfamily protein
	Bradi5g27220	ns	ns	ns	1.06747	2.09576	0.000142576	ns	ns	ns	Peroxidase superfamily protein
	Bradi2g12216	2.05482	4.15492	1.27e-08	2.41878	5.34719	1.13e-31	2.31621	4.98022	6.61e-33	Peroxidase superfamily protein
	Bradi2g10150	ns	ns	ns	ns	ns	ns	-1.24775	-2.37471	1.41e-05	Peroxidase superfamily protein
	Bradi4g05980	ns	ns	ns	-1.68608	-3.21781	2.72e-05	-1.81146	-3.50997	1.39e-06	Peroxidase superfamily protein
	Bradi2g12192	2.79466	6.93867	8.92e-08	2.97804	7.87913	2.68e-09	3.01756	8.09799	2.07e-09	Peroxidase superfamily protein
	Bradi2g20850	-1.05368	-2.07582	5.35e-09	-2.01764	-4.04921	3.35e-07	-2.64326	-6.2474	2.77e-24	Peroxidase superfamily protein
	Bradi3g55850	ns	ns	ns	ns	ns	ns	2.99833	7.99076	4.52e-10	Peroxidase superfamily protein
	Bradi2g11320	ns	ns	ns	1.25472	2.38621	0.00129997	1.33097	2.51572	0.000823816	Peroxidase superfamily protein
	Bradi1g32870	ns	ns	ns	ns	ns	ns	-1.7996	-3.48124	3.85e-05	Peroxidase superfamily protein
	Bradi4g22660	ns	ns	ns	-1.43473	-2.70332	0.00049729	-1.80779	-3.50106	1.56e-07	Peroxidase superfamily protein
	Bradi1g74880	ns	ns	ns	-2.5644	-5.9151	1.69e-07	-4.10238	-17.1767	1.98e-13	Peroxidase superfamily protein
	Bradi3g13590	ns	ns	ns	5.15747	35.6905	1.12e-13	5.83432	57.0565	1.24e-19	Peroxidase superfamily protein
	Bradi5g27687	1.16141	2.23676	0.000123731	2.62407	6.16486	3.96e-12	2.13617	4.39593	1.02e-08	Peroxidase superfamily protein
	Bradi2g37020	1.91359	3.76744	0.000199	ns	ns	ns	ns	ns	ns	Peroxidase superfamily protein
	Bradi5g24200	ns	ns	ns	3.88801	14.805	1.06e-17	3.97661	15.7427	7.72e-19	Peroxidase superfamily protein
	Bradi1g17840	ns	ns	ns	2.10703	4.30804	1.64e-07	2.69648	6.48218	4.83e-12	Peroxidase superfamily protein
	Bradi4g25660	ns	ns	ns	1.413	2.66291	0.00549247	2.08819	4.25214	1.71e-06	Peroxidase superfamily protein
	Bradi1g57247	ns	ns	ns	ns	ns	ns	-1.16041	-2.23521	0.00669645	Peroxidase superfamily protein
	Bradi3g09100	ns	ns	ns	-1.45227	-2.73639	0.000747936	-1.56658	-2.96202	8.51e-05	Peroxidase superfamily protein
	Bradi3g09080	ns	ns	ns	-1.59573	-3.02247	9.33e-05	-1.93859	-3.83331	4.41e-07	Peroxidase superfamily protein
	Bradi1g63067	ns	ns	ns	-1.58972	-3.00991	8.69e-05	-2.56453	-5.91561	3.04e-11	Peroxidase superfamily protein
	Bradi2g06497	ns	ns	ns	-3.17008	-9.00097	5.67e-14	-3.62419	-12.3308	3.5e-18	Peroxidase superfamily protein
	Bradi1g41115	-1.96248	-3.89731	3.49e-06	-4.9923	-31.8297	1.98e-26	-5.51988	-45.8828	1.87e-28	Peroxidase superfamily protein
	Bradi1g17860	ns	ns	ns	1.30617	2.47284	0.000564834	ns	ns	ns	Peroxidase superfamily protein
	Bradi1g68900	ns	ns	ns	-2.52536	-5.75717	7.93e-11	-3.68244	-12.8388	0	Peroxidase superfamily protein
	Bradi2g12204	ns	ns	ns	2.93997	7.67398	8.94e-14	3.73666	13.3305	7.41e-21	Peroxidase superfamily protein
	Bradi1g61530	ns	ns	ns	4.95971	31.1187	7.36e-06	5.49584	45.1246	2.05e-08	Peroxidase superfamily protein
	Bradi3g33780	ns	ns	ns	1.16376	2.24041	0.00406651	1.17558	2.25883	0.00303033	Peroxidase superfamily protein
	Bradi3g32130	ns	ns	ns	-1.47557	-2.78093	2.28e-05	-1.65533	-3.14995	7.48e-10	Peroxidase superfamily protein
	Bradi1g68887	1.36885	2.58265	1.43e-06	1.82509	3.5433	1.72e-06	1.2602	2.39528	0.000455415	Peroxidase superfamily protein
	Bradi1g27910	ns	ns	ns	1.34499	2.54029	0.000173773	1.06442	2.09133	0.0030919	Peroxidase superfamily protein
	Bradi3g60880	-1.09367	-2.13416	4.46e-06	-1.90527	-3.74579	6.92e-14	-2.11824	-4.34164	2.38e-10	Peroxidase superfamily protein
	Bradi2g37000	ns	ns	ns	-1.38382	-2.60958	7.34e-06	-1.4199	-2.67567	1.01e-08	Peroxidase superfamily protein
	Bradi2g40590	ns	ns	ns	ns	ns	ns	-1.04973	-2.07014	3.95e-05	Peroxidase superfamily protein
	Bradi2g09680	ns	ns	ns	ns	ns	ns	-1.78283	-3.44101	3.68e-18	Peroxidase superfamily protein
	Bradi2g09690	ns	ns	ns	ns	ns	ns	-1.96852	-3.91367	5.87e-07	Peroxidase superfamily protein
Genes involved in ROS scavenging
catalase (CAT)	Bradi1g76330	-1.16227	-2.23809	2.2e-10	ns	ns	ns	ns	ns	ns	catalase 2
	Bradi3g01470	ns	ns	ns	1.0536	2.07571	0.0173483	1.26307	2.40006	0.000824891	catalase 1
ascorbate peroxidase (APX)	Bradi5g10490	ns	ns	ns	1.30322	2.4678	6.18e-09	1.32783	2.51025	6.09e-10	thylakoidal ascorbate peroxidase (APX7)
	Bradi1g65820	ns	ns	ns	1.12545	2.1817	5.13e-11	1.15199	2.22221	2.17e-10	ascorbate peroxidase 1
	Bradi5g03640	ns	ns	ns	-1.34145	-2.53406	0.0010194	-2.15779	-4.46231	2.33e-13	ascorbate peroxidase 3
glutathione peroxidase (GPX)	Bradi5g26725	ns	ns	ns	-1.11027	-2.15885	0.0111921	ns	ns	ns	glutathione peroxidase 6
	Bradi3g51010	ns	ns	ns	1.14339	2.209	2.8e-05	1.50525	2.83874	4.58e-10	glutathione peroxidase 6
dehydroascorbate reductase (MDAR)	Bradi3g38260	1.24176	2.36487	1.26e-07	ns	ns	ns	ns	ns	ns	bifunctional monodehydroascorbate reductase and carbonic anhydrasenectarin-3 precursor, putative, expressed
	Bradi3g52856	ns	ns	ns	-2.07289	-4.20729	8.05e-08	-2.5745	-5.95665	1.75e-16	monodehydroascorbate reductase 4
	Bradi3g17120	ns	ns	ns	1.1901	2.28169	0.00472647	1.53724	2.90238	0.000174535	monodehydroascorbate reductase 6
	Bradi2g37480	ns	ns	ns	ns	ns	ns	1.39861	2.63648	0.00051392	dehydroascorbate reductase 2
thioredoxin (TXN)	Bradi2g08400	ns	ns	ns	1.89477	3.71864	0.000854374	3.53201	11.5675	8.62e-08	Thioredoxin superfamily protein
	Bradi2g12960	-1.12886	-2.18686	0.000248063	-2.11136	-4.32098	7.63e-07	ns	ns	ns	Thioredoxin superfamily protein
	Bradi3g44240	ns	ns	ns	-1.39971	-2.63848	0.00700517	ns	ns	ns	Thioredoxin superfamily protein
	Bradi4g05620	ns	ns	ns	2.79613	6.94577	6.52e-11	4.24116	18.9111	7.76e-24	Thioredoxin superfamily protein
	Bradi4g05630	ns	ns	ns	3.65353	12.5841	1.03e-15	5.22196	37.322	2.21e-30	Thioredoxin superfamily protein
	Bradi4g05650	-1.19283	-2.28601	0.0153287	3.05549	8.31372	1.98e-13	4.37576	20.7603	1.28e-25	Thioredoxin superfamily protein
	Bradi4g05660	ns	ns	ns	6.57711	95.4789	7.86e-35	7.91139	240.749	0	Thioredoxin superfamily protein
	Bradi4g11320	ns	ns	ns	2.80962	7.011	1.64e-09	4.31254	19.8703	6.31e-22	Thioredoxin superfamily protein
	Bradi5g04030	ns	ns	ns	1.11564	2.16692	0.0111861	1.58845	3.00725	0.000109154	Thioredoxin superfamily protein
	Bradi2g60130	ns	ns	ns	ns	ns	ns	3.18191	9.07505	0.000505389	Thioredoxin superfamily protein
	Bradi4g05640	ns	ns	ns	ns	ns	ns	5.75339	53.9441	1.34e-13	Thioredoxin superfamily protein
peroxiredoxin (PRDX)	Bradi1g20040	ns	ns	ns	6.89693	119.174	0	7.85615	231.706	0	1-cysteine peroxiredoxin 1
glutaredoxin (GRX)	Bradi2g53910	ns	ns	ns	-1.24622	-2.37218	0.00140876	-1.11028	-2.15887	0.0126029	Glutaredoxin family protein
	Bradi3g59260	ns	ns	ns	ns	ns	ns	-1.09604	-2.13767	7.18e-05	Glutaredoxin family protein
ferredoxin (FD)	Bradi3g37640	ns	ns	ns	-1.07409	-2.10539	0.00382708	-1.31202	-2.48289	1.82e-08	ferredoxin-related
glutathionse S-transferase (GST)	Bradi4g40170	ns	ns	ns	1.19382	2.28757	0.00150497	1.23456	2.3531	0.00140168	glutathione S-transferase (class zeta) 2
	Bradi1g76090	ns	ns	ns	-2.84929	-7.20646	4.2e-14	-3.06217	-8.35228	3.83e-15	glutathione S-transferase F11
	Bradi3g42270	ns	ns	ns	-1.36947	-2.58376	0.000538489	-1.68687	-3.21957	2.47e-06	glutathione S-transferase F11
	Bradi4g36890	ns	ns	ns	-1.20511	-2.30554	0.00294087	-1.72354	-3.30246	7.01e-06	glutathione S-transferase F11
	Bradi2g13020	ns	ns	ns	1.14659	2.2139	0.00217741	1.04431	2.06239	0.00474285	Glutathione S-transferase family protein
	Bradi2g13120	1.19596	2.29097	0.00722009	2.63459	6.21	6.41e-12	2.58036	5.98091	1.7e-11	Glutathione S-transferase family protein
	Bradi2g35930	ns	ns	ns	2.50449	5.67449	1.34e-09	2.84151	7.1677	5.48e-18	Glutathione S-transferase family protein
	Bradi2g35950	ns	ns	ns	2.77573	6.8482	9.19e-06	2.90716	7.50141	8.59e-07	Glutathione S-transferase family protein
	Bradi2g35980	ns	ns	ns	2.19917	4.59214	4.69e-09	2.32281	5.00306	1.12e-09	Glutathione S-transferase family protein
	Bradi2g59850	ns	ns	ns	1.15968	2.23408	3.71e-06	1.46575	2.76207	2.52e-07	Glutathione S-transferase family protein
	Bradi3g10950	1.94278	3.84446	1.86e-25	1.61357	3.06008	5.02e-11	1.55514	2.93862	4.24e-06	Glutathione S-transferase family protein
	Bradi3g31707	ns	ns	ns	1.50276	2.83385	0.00891168	ns	ns	ns	Glutathione S-transferase family protein
	Bradi3g31737	2.48761	5.60847	1.06e-07	ns	ns	ns	ns	ns	ns	Glutathione S-transferase family protein
	Bradi3g31750	ns	ns	ns	1.12462	2.18045	0.00456381	1.1731	2.25496	0.00114367	Glutathione S-transferase family protein
	Bradi3g31827	ns	ns	ns	1.14191	2.20673	8.48e-07	1.16082	2.23585	1.91e-08	Glutathione S-transferase family protein
	Bradi3g31841	2.43031	5.39009	1.11e-22	2.06523	4.18501	2.68e-07	1.96822	3.91285	3.43e-06	Glutathione S-transferase family protein
	Bradi3g31850	ns	ns	ns	1.60947	3.0514	7.37e-07	1.84678	3.59696	1.32e-06	Glutathione S-transferase family protein
	Bradi2g13110	ns	ns	ns	ns	ns	ns	-1.34262	-2.53611	4.38e-06	Glutathione S-transferase family protein
	Bradi3g32360	ns	ns	ns	-2.64053	-6.23561	3.61e-11	-3.2085	-9.24389	5.72e-27	glutathione S-transferase PHI 10
	Bradi1g76070	ns	ns	ns	-2.3355	-5.04726	2.53e-09	-2.60627	-6.08927	2.42e-32	glutathione S-transferase phi 8
	Bradi1g76080	ns	ns	ns	-2.50852	-5.69036	9.12e-14	-2.79384	-6.93473	4.03e-14	glutathione S-transferase phi 8
	Bradi3g31880	1.34279	2.53642	2.57e-10	2.53838	5.80938	7.29e-11	2.9567	7.76346	3.83e-15	glutathione S-transferase TAU 16
	Bradi1g34727	2.79476	6.93913	2.37e-11	3.54867	11.7019	4.74e-18	3.26365	9.60406	4.25e-16	glutathione S-transferase TAU 18
	Bradi2g41100	ns	ns	ns	1.53459	2.89706	9.89e-06	1.77523	3.42293	2.38e-06	glutathione S-transferase TAU 18
	Bradi3g31720	ns	ns	ns	3.42851	10.7667	1.06e-16	3.34607	10.1687	2.16e-16	glutathione S-transferase TAU 18
	Bradi3g31777	1.20389	2.3036	9.26e-10	2.98434	7.91362	4.01e-32	3.44304	10.8757	2.09e-19	glutathione S-transferase TAU 18
	Bradi3g31870	ns	ns	ns	-1.45438	-2.74039	0.000454992	-1.81517	-3.51901	1.19e-13	glutathione S-transferase TAU 18
	Bradi5g19400	ns	ns	ns	2.58366	5.99459	3.31e-12	2.446	5.44903	4.16e-14	glutathione S-transferase TAU 18
	Bradi1g28340	ns	ns	ns	ns	ns	ns	1.35271	2.55391	0.0010599	glutathione S-transferase TAU 25
	Bradi4g32610	ns	ns	ns	1.22168	2.33219	0.00157716	1.36403	2.57404	0.00013796	glutathione S-transferase tau 7
	Bradi2g60760	ns	ns	ns	1.76209	3.3919	1.5e-05	2.22811	4.6852	2.46e-07	glutathione S-transferase TAU 8
	Bradi2g60765	ns	ns	ns	1.38925	2.61943	1.93e-06	1.09194	2.1316	0.00250383	glutathione S-transferase TAU 8
	Bradi1g60587	ns	ns	ns	ns	ns	ns	1.64083	3.11845	0.000120033	glutathione S-transferase TAU 8
	Bradi4g40176	ns	ns	ns	ns	ns	ns	1.4215	2.67864	0.00033331	glutathione S-transferase zeta 1
