# Supplementary material for: Multiple molecular defense strategies in Brachypodium distachyon surmount Hessian fly (Mayetiola destructor) larvae-induced susceptibility for plant survival
Source: Sci Rep. 2019 Feb 22;9:2596. doi: 10.1038/s41598-019-39615-2 (PMC6385206; doi:10.1038/s41598-019-39615-2)
Supplement: Supplementary file 6 — Supplementary Table S5 [file 41598_2019_39615_MOESM6_ESM.xlsx]

## Sheet: Heat shock proteins
Family	Gene-ID	Bd1			Bd3			Bd5			Function
		log2fc	fc	p-value	log2fc	fc	p-value	log2fc	fc	p-value
Hsp100	Bradi1g01180	ns	ns	ns	-1.39157	-2.62365	0.0110569	-1.74672	-3.35596	0.000670156	heat shock protein 101
	Bradi2g19540	ns	ns	ns	1.03559	2.04995	0.0245569	1.15992	2.23444	7.16e-05	heat shock protein 101
Hsp90	Bradi5g02037	1.86234	3.63597	1.65e-05	3.6606	12.6459	4.26e-20	3.35425	10.2266	3.16e-18	heat shock protein 90.1
	Bradi3g38897	ns	ns	ns	ns	ns	ns	1.77635	3.42559	1.82e-05	Chaperone protein htpG family protein
	Bradi4g32941	2.02786	4.07799	4.01e-05	3.72733	13.2446	6.17e-18	3.80726	13.9991	5.41e-19	Chaperone protein htpG family protein
Hsp70	Bradi2g54570	1.97052	3.91908	4.84e-06	3.15957	8.93562	4.89e-15	2.70316	6.51227	1.4e-11	heat shock protein 70
	Bradi2g06050	ns	ns	ns	3.67572	12.7792	2.62e-08	4.39161	20.9897	1.69e-12	Heat shock protein 70 (Hsp 70) family protein
	Bradi2g23250	1.11019	2.15874	0.0229131	2.9154	7.54437	3.82e-14	2.58499	6.00011	3.46e-11	heat shock protein 70
	Bradi4g28250	ns	ns	ns	6.9253	121.541	5.45e-06	8.13958	282.005	7.55e-13	Heat shock protein 70 (Hsp 70) family protein
Hsp60	Bradi1g75520	ns	ns	ns	ns	ns	ns	1.08092	2.11539	0.0163378	heat shock protein 60
sHsps	Bradi1g19860	ns	ns	ns	1.30909	2.47786	0.000354457	1.68561	3.21677	1.38e-05	chaperonin 10
	Bradi1g44230	ns	ns	ns	1.58287	2.99566	0.00217345	1.96667	3.90865	2.15e-05	HSP20-like chaperones superfamily protein
	Bradi1g67040	ns	ns	ns	3.70751	13.0638	1.61e-30	3.7586	13.5348	1.17e-34	HSP20-like chaperones superfamily protein
	Bradi1g74620	ns	ns	ns	-1.96769	-3.91141	7.34e-07	-2.40327	-5.29	6.54e-32	HSP20-like chaperones superfamily protein
	Bradi2g02400	ns	ns	ns	6.04864	66.1945	7.09e-26	6.08689	67.973	1.07e-26	HSP20-like chaperones superfamily protein
	Bradi2g02410	ns	ns	ns	5.23897	37.7647	6.35e-24	5.42655	43.0085	9.65e-26	HSP20-like chaperones superfamily protein
	Bradi2g42120	ns	ns	ns	-3.12617	-8.73117	8.59e-09	-3.29795	-9.83517	1.95e-09	HSP20-like chaperones superfamily protein
	Bradi2g42130	ns	ns	ns	-1.92053	-3.78562	1.07e-08	-2.44202	-5.43402	3.69e-24	HSP20-like chaperones superfamily protein
	Bradi3g27350	ns	ns	ns	-2.06257	-4.1773	5.26e-07	-2.55607	-5.88102	1.77e-15	HSP20-like chaperones superfamily protein
	Bradi3g27360	ns	ns	ns	-1.7912	-3.46103	1.24e-05	-2.51283	-5.70738	9.8e-26	HSP20-like chaperones superfamily protein
	Bradi3g29220	ns	ns	ns	-1.78716	-3.45135	5.4e-06	-2.38762	-5.23292	3e-16	HSP20-like chaperones superfamily protein
	Bradi3g58590	ns	ns	ns	2.06894	4.19578	3.8e-06	1.95326	3.8725	5.5e-06	HSP20-like chaperones superfamily protein
	Bradi3g60100	2.18859	4.5586	3.59e-06	3.76411	13.5866	4.01e-19	3.62837	12.3665	4.71e-18	HSP20-like chaperones superfamily protein
	Bradi1g26190	ns	ns	ns	ns	ns	ns	1.16857	2.24788	1.91e-06	HSP20-like chaperones superfamily protein
	Bradi1g61040	ns	ns	ns	ns	ns	ns	1.01087	2.01513	0.00447198	HSP20-like chaperones superfamily protein
	Bradi4g01190	ns	ns	ns	-2.64251	-6.24417	3.63e-09	-3.09458	-8.54204	5.76e-12	HSP20-like chaperones superfamily protein
	Bradi1g53850	ns	ns	ns	2.07234	4.20568	6.18e-05	1.84159	3.58405	0.000200532	HSP20-like chaperones superfamily protein
	Bradi2g12990	1.74734	3.35738	0.00269265	2.4221	5.3595	5.05e-07	3.44955	10.9249	7.85e-14	HSP20-like chaperones superfamily protein
	Bradi3g20830	ns	ns	ns	-2.667	-6.35107	1.2e-12	-3.14148	-8.82429	2.9e-46	heat shock protein 21
	Bradi3g20840	ns	ns	ns	-2.10575	-4.30421	5.19e-10	-2.31629	-4.9805	9.1e-21	heat shock protein 21
	Bradi1g17040	ns	ns	ns	-2.27383	-4.83605	2.29e-08	-2.45898	-5.49828	6.68e-10	Heat shock protein DnaJ with tetratricopeptide repeat
	Bradi1g64660	ns	ns	ns	-1.15643	-2.22905	0.0044516	-1.4922	-2.81318	2.95e-05	Heat shock protein DnaJ with tetratricopeptide repeat
	Bradi2g24680	-1.38991	-2.62062	9.06e-12	-2.13087	-4.37982	4.82e-08	-2.48297	-5.59048	2.18e-30	DNAJ heat shock family protein
	Bradi3g35190	ns	ns	ns	-2.4608	-5.50521	9.99e-06	-1.88381	-3.69048	0.000226102	DNAJ heat shock family protein
