# Supplementary material for: Multiple molecular defense strategies in Brachypodium distachyon surmount Hessian fly (Mayetiola destructor) larvae-induced susceptibility for plant survival
Source: Sci Rep. 2019 Feb 22;9:2596. doi: 10.1038/s41598-019-39615-2 (PMC6385206; doi:10.1038/s41598-019-39615-2)
Supplement: Supplementary file 7 — Supplementary Table S6 [file 41598_2019_39615_MOESM7_ESM.xlsx]

## Sheet: Secondary Metabolites
Pathway	Synthesis	Gene-ID	Bd1			Bd3			Bd5
			log2fc	fc	pvalue	log2fc	fc	pvalue	log2fc	fc	pvalue	Function
Shikimate	Indole alkaloids	Bradi1g67240	1.41473	2.6661	1.87e-09	1.10354	2.14881	0.000513337	ns	ns	ns	anthranilate synthase 2
		Bradi5g12580	1.26325	2.40036	2.62e-06	1.19007	2.28164	0.00015245	1.08285	2.11822	0.000327117	anthranilate synthase beta subunit 1
		Bradi1g76800	1.1046	2.15039	1.41e-07	1.48903	2.807	1.17e-07	1.52727	2.8824	1.89e-09	tryptophan biosynthesis 1
		Bradi1g35600	1.37591	2.59532	2.47e-11	2.31863	4.98859	2.21e-09	2.27722	4.84742	1.28e-09	tryptophan synthase beta type 2
		Bradi3g14490	1.23475	2.3534	1.62e-18	1.7347	3.3281	4.61e-07	1.88445	3.69212	2.4e-11	tryptophan synthase beta-subunit 2
		Bradi1g55440	1.41443	2.66554	8.95e-07	1.05987	2.08475	0.00174976	ns	ns	ns	Aldolase-type TIM barrel family protein/indole-3-glycerol phosphate synthase
		Bradi3g38730	ns	ns	ns	1.32438	2.50425	2.71e-05	1.44953	2.73119	1.21e-05	Aldolase-type TIM barrel family protein/indole-3-glycerol phosphate synthase
		Bradi4g08830	1.67218	3.18695	8.87e-06	2.07111	4.20209	1.5e-07	2.33375	5.04114	8.23e-10	Aldolase-type TIM barrel family protein/indole-3-glycerol phosphate synthase
		Bradi5g05430	1.38721	2.61572	1.83e-13	1.51478	2.85755	2.26e-09	1.45954	2.75021	1.38e-08	Aldolase-type TIM barrel family protein/indole-3-glycerol phosphate synthase
		Bradi5g22250	1.04996	2.07047	1.56e-08	1.84376	3.58944	2e-15	1.70987	3.27131	3e-16	Aldolase-type TIM barrel family protein/indole-3-glycerol phosphate synthase
	Phenylpropanoids	Bradi3g36880	1.17949	2.26496	0.0167085	1.52718	2.88222	0.000251467	1.25085	2.37981	0.00225866	chorismate mutase 2
		Bradi5g09020	3.2581	9.5672	4.76e-14	ns	ns	ns	ns	ns	ns	arogenate dehydratase 6
		Bradi3g47110	2.60874	6.09969	1.57e-07	ns	ns	ns	ns	ns	ns	PHE ammonia lyase 1
		Bradi3g48840	2.00454	4.01262	2.18e-07	ns	ns	ns	ns	ns	ns	PHE ammonia lyase 1
		Bradi1g47190	3.66463	12.6813	3.19e-10	ns	ns	ns	1.96633	3.90773	0.000357763	hydroxycinnamoyl-CoA shikimate/quinate hydroxycinnamoyl transferase
		Bradi3g02310	ns	ns	ns	1.88107	3.68349	7.91e-06	1.95628	3.88061	5.12e-06	hydroxycinnamoyl-CoA shikimate/quinate hydroxycinnamoyl transferase
		Bradi3g23280	3.47604	11.1274	2.48e-16	3.79377	13.8688	2.7e-18	4.56629	23.6914	2.25e-26	hydroxycinnamoyl-CoA shikimate/quinate hydroxycinnamoyl transferase
		Bradi3g36860	ns	ns	ns	1.42797	2.69067	0.00125285	1.41201	2.66107	0.000229546	hydroxycinnamoyl-CoA shikimate/quinate hydroxycinnamoyl transferase
		Bradi4g24425	1.42853	2.69172	7.25e-05	ns	ns	ns	1.52809	2.88403	0.000365896	hydroxycinnamoyl-CoA shikimate/quinate hydroxycinnamoyl transferase
		Bradi4g36820	1.92256	3.79095	1.08e-05	ns	ns	ns	ns	ns	ns	hydroxycinnamoyl-CoA shikimate/quinate hydroxycinnamoyl transferase
		Bradi4g36830	1.96025	3.8913	0.000142372	ns	ns	ns	ns	ns	ns	hydroxycinnamoyl-CoA shikimate/quinate hydroxycinnamoyl transferase
		Bradi5g25170	5.42523	42.9692	9.88e-15	ns	ns	ns	ns	ns	ns	hydroxycinnamoyl-CoA shikimate/quinate hydroxycinnamoyl transferase
		Bradi3g43160	3.37745	10.3923	1.16e-17	1.58855	3.00747	5.47e-05	2.00854	4.02375	2.44e-07	cinnamate-4-hydroxylase
	Stilbenes	Bradi4g24780	5.5234	45.9948	5.58e-15	ns	ns	ns	ns	ns	ns	Chalcone and stilbene synthase family protein
		Bradi1g25920	ns	ns	ns	ns	ns	ns	-3.7123	-13.1074	7.33e-08	Chalcone and stilbene synthase family protein
		Bradi3g29230	ns	ns	ns	ns	ns	ns	-1.86592	-3.645	0.000106219	Chalcone and stilbene synthase family protein
		Bradi4g44390	ns	ns	ns	ns	ns	ns	-1.0441	-2.06208	0.00112452	Chalcone-flavanone isomerase family protein
	Flavonoids	Bradi1g77040	1.59056	3.01166	4.8e-07	ns	ns	ns	1.47464	2.77914	0.00010534	flavonol synthase
		Bradi2g54090	2.51654	5.72209	1.26e-07	ns	ns	ns	1.89773	3.72625	0.000109861	flavonol synthase
		Bradi5g19240	1.29039	2.44594	1.16e-05	ns	ns	ns	1.97525	3.93196	1.28e-07	flavonol synthase
		Bradi5g19250	1.74519	3.35239	3.31e-16	ns	ns	ns	ns	ns	ns	flavonol synthase
		Bradi1g47820	ns	ns	ns	ns	ns	ns	2.3078	4.95127	1.24e-09	flavonol synthase
		Bradi2g38220	ns	ns	ns	ns	ns	ns	4.60267	24.2963	4.11e-10	flavonol synthase
		Bradi3g34920	ns	ns	ns	ns	ns	ns	1.36291	2.57203	0.000904298	flavonol synthase
		Bradi5g23690	ns	ns	ns	ns	ns	ns	1.28629	2.439	0.000329769	flavonol synthase
		Bradi2g44480	ns	ns	ns	1.95858	3.88678	1.62e-09	2.11711	4.33825	4.47e-07	dihydroflavonol 4-reductase
	Lignins	Bradi1g47300	ns	ns	ns	2.16548	4.48615	5.2e-05	ns	ns	ns	cinnamoyl coA reductase 1
		Bradi3g19670	2.17029	4.50113	3.89e-06	2.15445	4.452	1.25e-06	ns	ns	ns	cinnamoyl coA reductase 1
		Bradi3g17920	ns	ns	ns	1.15058	2.22004	0.00191524	1.17182	2.25296	0.000291753	cinnamyl alcohol dehydrogenase 9
MEP (2-C-methyl-D-erythritol 4-phosphate)	Terpenoids	Bradi1g54890	2.731	6.63916	6.98e-10	3.67889	12.8073	2.39e-18	2.92342	7.58642	3.83e-12	Deoxyxylulose-5-phosphate synthase
		Bradi2g47610	ns	ns	ns	1.27235	2.41555	7.14e-05				farnesyl diphosphate synthase 1
		Bradi2g08730	3.09537	8.54669	1.76e-08	3.89754	14.9031	5.94e-15	3.71348	13.118	3.98e-13	geranylgeranyl pyrophosphate synthase 1
		Bradi3g14710	ns	ns	ns	3.21656	9.29568	5.55e-14	2.55601	5.88079	1.54e-10	terpene synthase 02
		Bradi1g59690	ns	ns	ns	1.12501	2.18104	0.0127229	ns	ns	ns	terpene synthase 10
		Bradi1g62540	2.11308	4.32615	0.000338	ns	ns	ns	ns	ns	ns	terpene synthase 21
		Bradi3g15956	3.17206	9.01336	3e-15	4.08774	17.0032	4.16e-24	3.74961	13.4507	3.81e-21	terpene synthase 21
		Bradi3g35027	ns	ns	ns	3.24874	9.50535	9.69e-11	2.66599	6.34663	6.01e-07	terpene synthase 21
		Bradi4g04980	1.0347	2.04869	0.0102771				ns	ns	ns	terpene synthase 21
		Bradi5g01823	ns	ns	ns	3.61084	12.2172	3.68e-08	2.94638	7.70813	2.9e-05	terpene synthase 21
		Bradi4g04965	4.32685	20.0684	2.5e-19	5.2714	38.6233	3.29e-28	5.25439	38.1707	3.69e-28	Terpenoid cyclases/Protein prenyltransferases superfamily protein
		Bradi4g04987	1.36381	2.57363	0.00247519	ns	ns	ns	ns	ns	ns	Terpenoid cyclases/Protein prenyltransferases superfamily protein
