# Supplementary material for: Multiple molecular defense strategies in Brachypodium distachyon surmount Hessian fly (Mayetiola destructor) larvae-induced susceptibility for plant survival
Source: Sci Rep. 2019 Feb 22;9:2596. doi: 10.1038/s41598-019-39615-2 (PMC6385206; doi:10.1038/s41598-019-39615-2)
Supplement: Supplementary file 8 — Supplementary Table S7 [file 41598_2019_39615_MOESM8_ESM.xlsx]

## Sheet: Transcription factors
Transcription factor family	Gene-ID	Bd1			Bd3			Bd5			Function
		log2fc	fc	p-value	log2fc	fc	p-value	log2fc	fc	p-value
WRKY	Bradi4g30370	4.06557	16.744	1.18e-16	3.35946	10.2636	2.02e-11	3.18041	9.06567	2.48e-11	WRKY DNA-binding protein 18
	Bradi5g13090	ns	ns	ns	ns	ns	ns	-1.2238	-2.33561	0.0032744	WRKY DNA-binding protein 2
	Bradi2g15360	ns	ns	ns	3.1948	9.15652	9.03e-08	4.03626	16.4072	2.96e-14	WRKY DNA-binding protein 23
	Bradi2g19070	ns	ns	ns	ns	ns	ns	-1.39176	-2.62399	0.00163935	WRKY DNA-binding protein 24
	Bradi2g44090	1.4231	2.68161	0.0285	2.92269	7.5826	2.29e-12	3.02206	8.12325	1.96e-14	WRKY DNA-binding protein 28
	Bradi4g09890	ns	ns	ns	ns	ns	ns	-1.01702	-2.02374	0.0175374	WRKY DNA-binding protein 33
	Bradi4g30360	2.27294	4.83307	1.75e-19	2.16706	4.49107	7.78e-09	2.17756	4.52388	5.42e-09	WRKY DNA-binding protein 40
	Bradi4g28280	1.09905	2.14213	0.0229935	ns	ns	ns	ns	ns	ns	WRKY DNA-binding protein 46
	Bradi2g62130	ns	ns	ns	ns	ns	ns	-1.84785	-3.59964	0.000128089	WRKY DNA-binding protein 49
	Bradi2g53510	2.3265	5.01587	2.18e-07	ns	ns	ns	ns	ns	ns	WRKY DNA-binding protein 55
	Bradi2g05500	ns	ns	ns	ns	ns	ns	2.13131	4.38116	2.93e-05	WRKY DNA-binding protein 61
	Bradi2g48907	ns	ns	ns	ns	ns	ns	1.31176	2.48244	0.000632423	WRKY DNA-binding protein 65
	Bradi2g30695	1.56198	2.95259	9.83e-12	1.57262	2.97445	5.96e-08	1.47495	2.77974	7.3e-05	WRKY DNA-binding protein 70
	Bradi4g44342	4.37618	20.7664	0	3.5072	11.3703	4.7e-17	3.3733	10.3625	3.73e-16	WRKY DNA-binding protein 70
	Bradi1g51030	ns	ns	ns	ns	ns	ns	1.02668	2.03733	0.0175132	WRKY DNA-binding protein 72
	Bradi4g19060	1.05781	2.08177	0.0035859	1.13635	2.19825	0.00452379	1.04672	2.06583	0.00723054	WRKY DNA-binding protein 75
	Bradi1g47330	ns	ns	ns	-1.72023	-3.2949	3.76e-05	ns	ns	ns	WRKY family transcription factor
	Bradi1g48770	ns	ns	ns	ns	ns	ns	-1.02542	-2.03556	0.0227781	WRKY family transcription factor
	Bradi1g63910	ns	ns	ns	1.21201	2.31661	0.000180233	ns	ns	ns	WRKY family transcription factor
	Bradi2g15877	1.02983	2.04178	0.0312504	ns	ns	ns	1.36275	2.57174	0.00036805	WRKY family transcription factor
	Bradi2g22230	6.78212	110.058	0	5.33374	40.3288	3.95e-26	4.71512	26.2658	2.87e-21	WRKY family transcription factor
	Bradi3g34850	1.20105	2.29907	0.0120247	ns	ns	ns	ns	ns	ns	WRKY family transcription factor
	Bradi3g50360	ns	ns	ns	-1.1594	-2.23364	0.00599931	-1.72135	-3.29744	6.52e-08	WRKY family transcription factor
	Bradi1g02327	ns	ns	ns	1.75042	3.36457	4.62e-05	ns	ns	ns	WRKY family transcription factor family protein
	Bradi1g47690	ns	ns	ns	2.29172	4.89639	3.41e-06	2.75551	6.75291	3.82e-08	WRKY family transcription factor family protein
	Bradi2g22240	3.72391	13.2132	3.64e-19	2.91531	7.5439	2.88e-13	2.80448	6.98606	1.34e-12	WRKY48, expressed
MYB	Bradi3g17165	ns	ns	ns	ns	ns	ns	-1.35899	-2.56506	0.00111399	myb domain protein 103
	Bradi5g13041	ns	ns	ns	ns	ns	ns	-2.36537	-5.15286	9.22e-05	myb domain protein 103
	Bradi2g10340	1.8303	3.55612	0.000292036	1.83476	3.56711	0.000120413	1.73471	3.32813	0.000199367	myb domain protein 105
	Bradi3g36660	-1.25714	-2.39021	0.000251	-2.35387	-5.11194	4.06e-09	-2.62804	-6.18186	1.58e-11	myb domain protein 106
	Bradi5g12417	ns	ns	ns	-2.04419	-4.12442	3.98e-06	-1.85894	-3.62741	8.86e-06	myb domain protein 106
	Bradi2g38560	ns	ns	ns	ns	ns	ns	2.8474	7.19701	0.000418147	myb domain protein 108
	Bradi3g46910	ns	ns	ns	-1.91249	-3.76458	3.14e-06	-2.20124	-4.59875	5.03e-11	myb domain protein 16
	Bradi4g29796	ns	ns	ns	-1.32596	-2.50699	0.00127658	-1.52886	-2.88558	2.17e-06	myb domain protein 20
	Bradi2g47887	ns	ns	ns	-1.74131	-3.34339	0.000171163	-1.72417	-3.30391	8.23e-05	myb domain protein 26
	Bradi2g17280	-1.22505	-2.33764	6.85e-07	-1.60423	-3.04033	3.83e-06	-1.56488	-2.95853	2.06e-10	myb domain protein 36
	Bradi4g38965	ns	ns	ns	-2.15181	-4.44385	3.52e-07	-2.04938	-4.13928	1.32e-06	myb domain protein 36
	Bradi2g56520	ns	ns	ns	ns	ns	ns	-1.36403	-2.57404	0.000975346	myb domain protein 4
	Bradi1g61397	ns	ns	ns	-1.58235	-2.99457	9.2e-05	-2.33157	-5.03352	2.69e-09	myb domain protein 50
	Bradi4g04050	ns	ns	ns	1.15131	2.22115	0.00443863	1.33268	2.51871	0.000380042	myb domain protein 59
	Bradi2g24400	ns	ns	ns	ns	ns	ns	-1.09219	-2.13197	2.37e-08	myb domain protein 6
	Bradi4g16290	ns	ns	ns	-1.03221	-2.04515	0.00639541	-1.38101	-2.60451	1.18e-07	myb domain protein 60
	Bradi2g36730	ns	ns	ns	ns	ns	ns	-1.55786	-2.94417	2.61e-10	myb domain protein 61
	Bradi1g26920	-1.18145	-2.26805	0.000122294	-1.93024	-3.81119	1.12e-05	-2.91972	-7.56699	9.42e-17	myb domain protein 67
	Bradi2g28910	ns	ns	ns	-1.64793	-3.13384	0.000232788	-2.17339	-4.51083	9.4e-10	myb domain protein 73
	Bradi4g06317	ns	ns	ns	-1.72663	-3.30954	2.99e-05	-2.41548	-5.33497	9.66e-10	myb domain protein 83
	Bradi1g20250	ns	ns	ns	ns	ns	ns	-1.48011	-2.7897	6.58e-06	myb domain protein 86
	Bradi2g40620	ns	ns	ns	-2.45875	-5.4974	2.69e-10	-3.12292	-8.71146	5.66e-21	myb domain protein 86
	Bradi2g46770	ns	ns	ns	ns	ns	ns	-1.06797	-2.09649	0.000633573	myb domain protein 87
	Bradi1g45510	ns	ns	ns	1.92508	3.79758	0.000199787	ns	ns	ns	myb domain protein 93
	Bradi3g38807	ns	ns	ns	-1.85743	-3.62362	1.04e-05	-2.66577	-6.34566	4.34e-11	myb domain protein 93
	Bradi3g58770	-1.29801	-2.45889	2.67e-06	-1.9372	-3.82962	2.78e-06	-2.75789	-6.76407	6.68e-12	myb domain protein 93
	Bradi1g30252	ns	ns	ns	-1.8546	-3.61651	5.91e-05	-1.5229	-2.87368	0.000207763	myb domain protein r1
	Bradi5g20050	-1.63947	-3.11552	0.00381264	-2.30064	-4.92676	1.13e-05	-2.019	-4.05301	2.16e-05	MYB family transcription factor, putative, expressed
	Bradi1g24887	ns	ns	ns	ns	ns	ns	1.02846	2.03985	0.0382656	MYB-like 102
	Bradi3g03538	ns	ns	ns	1.80355	3.49078	3.17e-14	1.51713	2.86221	2.01e-08	myb-like HTH transcriptional regulator family protein
	Bradi4g26800	ns	ns	ns	ns	ns	ns	-1.80552	-3.49555	0.000420865	myb-like HTH transcriptional regulator family protein
	Bradi2g42870	ns	ns	ns	ns	ns	ns	-1.10039	-2.14413	5.68e-05	myb-like transcription factor family protein
	Bradi1g17400	ns	ns	ns	ns	ns	ns	-1.03246	-2.04551	0.0270122	myb-related protein 1
NAC	Bradi1g17440	ns	ns	ns	1.00437	2.00606	0.0037321	1.23577	2.35506	3.42e-05	Arabidopsis NAC domain containing protein 87
	Bradi5g13450	ns	ns	ns	2.7399	6.68024	5.25e-10	3.21231	9.26833	1.14e-15	NAC (No Apical Meristem) domain transcriptional regulator superfamily protein
	Bradi1g50057	ns	ns	ns	ns	ns	ns	-1.01069	-2.01487	0.0101327	NAC (No Apical Meristem) domain transcriptional regulator superfamily protein
	Bradi3g13727	ns	ns	ns	ns	ns	ns	-1.35379	-2.55583	0.000309652	NAC (No Apical Meristem) domain transcriptional regulator superfamily protein
	Bradi3g50067	ns	ns	ns	-1.21424	-2.32019	0.0132436	-1.69837	-3.24535	4.35e-05	NAC 007
	Bradi1g01650	ns	ns	ns	6.4155	85.3607	3.07e-22	4.54522	23.3479	1.35e-11	NAC domain containing protein 2
	Bradi4g02060	ns	ns	ns	1.36245	2.57121	3.83e-05	1.55289	2.93404	1.95e-06	NAC domain containing protein 1
	Bradi3g46900	ns	ns	ns	1.17107	2.25179	0.00204073	1.16005	2.23465	0.00151625	NAC domain containing protein 100
	Bradi5g13300	ns	ns	ns	ns	ns	ns	2.07486	4.21304	0.000311578	NAC domain containing protein 103
	Bradi1g24390	ns	ns	ns	ns	ns	ns	1.02826	2.03956	0.00137462	NAC domain containing protein 25
	Bradi1g77217	ns	ns	ns	-1.51538	-2.85875	1.71e-08	-1.60565	-3.04333	2.43e-10	NAC domain containing protein 28
	Bradi4g24060	1.44414	2.72101	0.0132494	ns	ns	ns	1.58383	2.99764	0.00140168	NAC domain containing protein 41
	Bradi2g60620	ns	ns	ns	ns	ns	ns	1.15866	2.2325	5.5e-08	NAC domain containing protein 47
	Bradi4g37320	ns	ns	ns	-2.1808	-4.53405	5.83e-06	-1.60769	-3.04764	0.000491354	NAC domain containing protein 57
	Bradi4g37327	ns	ns	ns	ns	ns	ns	-1.8683	-3.65101	3.22e-05	NAC domain containing protein 57
	Bradi2g46197	ns	ns	ns	ns	ns	ns	-1.43948	-2.71223	0.000390692	NAC domain containing protein 73
	Bradi1g37900	ns	ns	ns	-1.04235	-2.05958	0.0182367	-1.19985	-2.29716	0.00689916	NAC domain containing protein 75
	Bradi2g46430	ns	ns	ns	ns	ns	ns	-1.23233	-2.34946	0.00454523	NAC domain containing protein 94
	Bradi1g76730	ns	ns	ns	-1.29813	-2.45909	0.00299144	-1.50652	-2.84123	0.000195199	vascular related NAC-domain protein 1
	Bradi3g13117	ns	ns	ns	ns	ns	ns	-1.22609	-2.33932	1.66e-06	vascular related NAC-domain protein 7
bHLH (basic helix-loop-helix)	Bradi1g37540	2.33286	5.03802	1.76e-05	ns	ns	ns	1.73489	3.32853	0.00100242	basic helix-loop-helix (bHLH) DNA-binding family protein
	Bradi1g45260	1.75114	3.36624	2.38e-21	ns	ns	ns	-2.04706	-4.13264	1.38e-06	basic helix-loop-helix (bHLH) DNA-binding family protein
	Bradi1g18400	ns	ns	ns	-2.55399	-5.87257	0.00015865	ns	ns	ns	basic helix-loop-helix (bHLH) DNA-binding superfamily protein
	Bradi1g35990	ns	ns	ns	-1.60676	-3.04567	8.16e-07	-1.58178	-2.99339	6.23e-07	basic helix-loop-helix (bHLH) DNA-binding superfamily protein
	Bradi1g46100	1.17615	2.25972	4.04e-05	ns	ns	ns	-1.19559	-2.29038	0.0226173	basic helix-loop-helix (bHLH) DNA-binding superfamily protein
	Bradi1g64260	ns	ns	ns	-1.08589	-2.12268	0.00632924	-1.23289	-2.35037	0.00188296	basic helix-loop-helix (bHLH) DNA-binding superfamily protein
	Bradi1g73140	ns	ns	ns	-1.65567	-3.15069	2.84e-07	-1.50954	-2.84719	0.000196382	basic helix-loop-helix (bHLH) DNA-binding superfamily protein
	Bradi2g00720	2.26332	4.80095	3.97e-05	ns	ns	ns	ns	ns	ns	basic helix-loop-helix (bHLH) DNA-binding superfamily protein
	Bradi2g00730	ns	ns	ns	1.64399	3.12528	2.62e-06	1.59962	3.03063	5.35e-07	basic helix-loop-helix (bHLH) DNA-binding superfamily protein
	Bradi2g03830	ns	ns	ns	2.01539	4.04289	7.69e-07	2.68544	6.43276	2.09e-11	basic helix-loop-helix (bHLH) DNA-binding superfamily protein
	Bradi2g18200	ns	ns	ns	-1.75348	-3.37171	0.000351514	ns	ns	ns	basic helix-loop-helix (bHLH) DNA-binding superfamily protein
	Bradi2g34600	ns	ns	ns	1.14751	2.21531	0.00338524	1.18993	2.28142	0.00170885	basic helix-loop-helix (bHLH) DNA-binding superfamily protein
	Bradi2g47730	1.06599	2.09361	0.0206035	ns	ns	ns	ns	ns	ns	basic helix-loop-helix (bHLH) DNA-binding superfamily protein
	Bradi2g60970	1.76724	3.40402	0.00227768	ns	ns	ns	1.71616	3.2856	0.000458203	basic helix-loop-helix (bHLH) DNA-binding superfamily protein
	Bradi3g08810	2.31272	4.96819	0.00028143	2.365	5.15151	7.31e-05	2.71451	6.56371	3.07e-07	basic helix-loop-helix (bHLH) DNA-binding superfamily protein
	Bradi3g09670	ns	ns	ns	-1.19151	-2.28392	0.0247736	ns	ns	ns	basic helix-loop-helix (bHLH) DNA-binding superfamily protein
	Bradi3g41510	ns	ns	ns	-1.28086	-2.42984	4.23e-08	ns	ns	ns	basic helix-loop-helix (bHLH) DNA-binding superfamily protein
	Bradi3g59290	ns	ns	ns	-2.02601	-4.07277	1.15e-08	-2.55457	-5.87492	5.74e-17	basic helix-loop-helix (bHLH) DNA-binding superfamily protein
	Bradi4g17460	ns	ns	ns	-1.2495	-2.3776	0.000656929	ns	ns	ns	basic helix-loop-helix (bHLH) DNA-binding superfamily protein
	Bradi4g33670	ns	ns	ns	-2.10011	-4.28742	1.78e-08	-2.09133	-4.26141	3.76e-10	basic helix-loop-helix (bHLH) DNA-binding superfamily protein
	Bradi5g05110	1.33232	2.51807	0.00245917	ns	ns	ns	ns	ns	ns	basic helix-loop-helix (bHLH) DNA-binding superfamily protein
	Bradi5g06620	ns	ns	ns	-1.20162	-2.29997	0.00134877	-1.55892	-2.94634	1.07e-06	basic helix-loop-helix (bHLH) DNA-binding superfamily protein
	Bradi1g69110	ns	ns	ns	ns	ns	ns	2.69537	6.47719	2.16e-05	basic helix-loop-helix (bHLH) DNA-binding superfamily protein
	Bradi2g03427	ns	ns	ns	ns	ns	ns	-1.08312	-2.11861	0.000735477	basic helix-loop-helix (bHLH) DNA-binding superfamily protein
	Bradi2g22810	ns	ns	ns	ns	ns	ns	-1.11535	-2.16647	0.0192153	basic helix-loop-helix (bHLH) DNA-binding superfamily protein
	Bradi3g38890	ns	ns	ns	ns	ns	ns	-1.83718	-3.57311	5.32e-10	basic helix-loop-helix (bHLH) DNA-binding superfamily protein
	Bradi3g58360	ns	ns	ns	ns	ns	ns	-1.09967	-2.14305	0.0371285	basic helix-loop-helix (bHLH) DNA-binding superfamily protein
	Bradi4g00920	ns	ns	ns	ns	ns	ns	1.04642	2.0654	0.0105489	basic helix-loop-helix (bHLH) DNA-binding superfamily protein
	Bradi4g19577	ns	ns	ns	ns	ns	ns	-1.42588	-2.68679	0.00049219	basic helix-loop-helix (bHLH) DNA-binding superfamily protein
	Bradi4g32934	ns	ns	ns	ns	ns	ns	-1.42929	-2.69314	2.69e-05	basic helix-loop-helix (bHLH) DNA-binding superfamily protein
	Bradi1g76030	ns	ns	ns	-1.53245	-2.89276	0.000632908	-1.83036	-3.55626	1.75e-05	beta HLH protein 93
GRF (Growth Regulating Factor)	Bradi5g20607	ns	ns	ns	-1.00021	-2.00029	0.00482901	-1.15725	-2.23032	1.87e-05	growth-regulating factor 5
DOF	Bradi2g55980	ns	ns	ns	-1.44695	-2.72632	0.00110858	-1.63516	-3.10622	0.000153064	Dof-type zinc finger DNA-binding family protein
	Bradi2g24040	ns	ns	ns	-1.55335	-2.93497	7.61e-06	-1.89152	-3.71026	6.21e-10	Dof-type zinc finger DNA-binding family protein
	Bradi1g15420	ns	ns	ns	ns	ns	ns	-2.62271	-6.15908	2.18e-05	Dof-type zinc finger DNA-binding family protein
HSF (Heat shock transcription factor)	Bradi3g44700	ns	ns	ns	1.42784	2.69043	0.000575886	1.61117	3.055	3.48e-05	heat shock transcription factor A3
	Bradi1g74350	ns	ns	ns	ns	ns	ns	-1.26295	-2.39986	0.00589425	heat shock transcription factor A6B
FAR1	Bradi3g55980	ns	ns	ns	-1.22612	-2.33937	0.00398947	-1.42369	-2.68272	0.00110505	FAR1-related sequence 12
Nin-like	Bradi3g03170	ns	ns	ns	ns	ns	ns	2.2145	4.64122	6.3e-05	NIN like protein 7
Jumanji	Bradi3g34240	ns	ns	ns	ns	ns	ns	-1.14772	-2.21564	2.59e-05	Transcription factor jumonji (jmj) family protein / zinc finger (C5HC2 type) family protein
BES 1	Bradi3g08967	ns	ns	ns	ns	ns	ns	-1.01131	-2.01573	0.000722497	BES1/BZR1 homolog 4
DBB	Bradi4g40250	ns	ns	ns	ns	ns	ns	1.19742	2.29329	0.00613338	light-regulated zinc finger protein 1
	Bradi5g14280	ns	ns	ns	ns	ns	ns	-1.26899	-2.40993	4.99e-07	B-box zinc finger family protein
	Bradi3g50166	ns	ns	ns	ns	ns	ns	1.42409	2.68346	0.00132113	salt tolerance homolog2
E2f	Bradi4g44077	ns	ns	ns	-1.55861	-2.9457	8.97e-05	ns	ns	ns	Protein of unknown function (DUF607)
	Bradi5g09640	ns	ns	ns	ns	ns	ns	1.46312	2.75704	0.015309	E2F transcription factor 3
TRAF	Bradi2g34730	2.12391	4.35873	0.00019	ns	ns	ns	3.55279	11.7354	8.27e-16	TRAF-like family protein
	Bradi3g28875	ns	ns	ns	ns	ns	ns	2.81084	7.01695	2.99e-13	TRAF-like family protein
	Bradi2g57790	ns	ns	ns	ns	ns	ns	1.02462	2.03442	0.0373988	TRAF-like superfamily protein
PLATZ	Bradi3g43000	ns	ns	ns	-1.40086	-2.64059	0.0011232	-1.69554	-3.23898	2.24e-09	PLATZ transcription factor family protein
	Bradi3g59710	ns	ns	ns	ns	ns	ns	-1.00583	-2.0081	0.000541066	PLAT/LH2 domain-containing lipoxygenase family protein
	Bradi4g38790	ns	ns	ns	ns	ns	ns	-1.59917	-3.02968	0.00106435	PLATZ transcription factor family protein
	Bradi3g06190	ns	ns	ns	ns	ns	ns	1.064	2.09072	0.0175572	PLATZ transcription factor family protein
Winged helix	Bradi2g18980	1.14079	2.20502	0.0137761	ns	ns	ns	ns	ns	ns	winged-helix DNA-binding transcription factor family protein
GRAS	Bradi1g23060	ns	ns	ns	-1.21249	-2.31737	0.00345102	-1.25623	-2.38872	0.00221244	GRAS family transcription factor
	Bradi4g24867	ns	ns	ns	ns	ns	ns	-1.03159	-2.04428	0.0445042	GRAS family transcription factor
	Bradi2g45117	ns	ns	ns	ns	ns	ns	-1.16057	-2.23546	0.0104386	GRAS family transcription factor family protein
LOB	Bradi1g14780	-1.04405	-2.06201	0.00724937	ns	ns	ns	ns	ns	ns	LOB domain-containing protein 38
	Bradi1g75110	ns	ns	ns	1.77295	3.41751	2.78e-05	1.43862	2.71061	0.000609824	Lateral organ boundaries (LOB) domain family protein
	Bradi3g12550	ns	ns	ns	1.94424	3.84835	8.64e-07	1.41771	2.67162	4.47e-05	lateral organ boundaries-domain 29
	Bradi4g44850	ns	ns	ns	ns	ns	ns	-1.67457	-3.19225	6.16e-07	Lateral organ boundaries (LOB) domain family protein
MADS	Bradi4g06867	-1.1215	-2.17573	3.39e-05	ns	ns	ns	ns	ns	ns	K-box region and MADS-box transcription factor family protein
	Bradi4g34680	ns	ns	ns	1.73407	3.32666	9.39e-05	2.22703	4.68169	1.1e-05	K-box region and MADS-box transcription factor family protein
	Bradi4g30080	ns	ns	ns	ns	ns	ns	2.32402	5.00727	2.43e-07	K-box region and MADS-box transcription factor family protein
	Bradi3g39177	ns	ns	ns	ns	ns	ns	1.58886	3.00812	0.000298012	AGAMOUS-like 104
	Bradi1g27900	ns	ns	ns	ns	ns	ns	1.31959	2.49595	0.0131345	AGAMOUS-like 61
GRAM	Bradi3g49700	1.28395	2.43504	0.00123002	ns	ns	ns	ns	ns	ns	GRAM domain-containing protein / ABA-responsive protein-related
	Bradi4g07520	ns	ns	ns	1.94188	3.84205	7.66e-05	2.6428	6.24543	2.21e-08	GRAM domain family protein
	Bradi5g13380	ns	ns	ns	ns	ns	ns	1.96005	3.89076	9.42e-10	C2 calcium/lipid-binding and GRAM domain containing protein
	Bradi3g07360	ns	ns	ns	ns	ns	ns	1.58514	3.00036	0.00317614	C2 calcium/lipid-binding and GRAM domain containing protein
TCP (TEOSINTE BRANCHED1 CYCLOIDEA PROLIFERATING CELL FACTORS )	Bradi1g45220	ns	ns	ns	-1.69533	-3.23851	4.99e-05	-1.60553	-3.04307	6.15e-05	TEOSINTE BRANCHED, cycloidea and PCF (TCP) 14
	Bradi1g58450	ns	ns	ns	-1.27629	-2.42215	0.000149728	-1.35129	-2.5514	0.000164043	TEOSINTE BRANCHED 1, cycloidea and PCF transcription factor 2
	Bradi2g50190	ns	ns	ns	-1.73994	-3.34021	6.21e-05	-1.22599	-2.33916	0.00169183	TCP family transcription factor 4
	Bradi3g49660	ns	ns	ns	-1.03739	-2.05252	0.00210735	-1.13572	-2.19729	0.000414163	TCP family transcription factor
	Bradi3g59320	ns	ns	ns	-1.54386	-2.91574	0.000129861	-1.69001	-3.22659	1.47e-05	TCP family transcription factor
	Bradi5g16270	-1.15474	-2.22644	0.00104575	-2.71132	-6.54921	3.63e-14	-2.82197	-7.07126	7.54e-13	TCP family transcription factor
HPB-1b	Bradi2g00210	1.16505	2.24241	0.000563	1.8495	3.60375	2.04e-09	1.70911	3.26959	1.82e-06	transcription factor HBP-1b, putative, expressed
	Bradi1g44237	ns	ns	ns	-2.6904	-6.45492	3.08e-05	-3.17921	-9.05811	4.29e-07	transcription factor HBP-1b, putative, expressed
	Bradi2g16790	ns	ns	ns	ns	ns	ns	1.1057	2.15203	0.0131315	transcription factor HBP-1b, putative, expressed
G-box binding factor	Bradi2g15940	ns	ns	ns	ns	ns	ns	-1.09336	-2.1337	0.0184505	G-box binding factor 3
bZIP	Bradi1g63170	ns	ns	ns	-1.08848	-2.1265	0.00311615	-1.11349	-2.16369	0.00157781	Basic-leucine zipper (bZIP) transcription factor family protein
	Bradi3g09340	ns	ns	ns	-1.6933	-3.23396	7.93e-05	-2.04731	-4.13335	1.03e-13	Basic-leucine zipper (bZIP) transcription factor family protein
	Bradi2g50220	ns	ns	ns	-1.92199	-3.78945	1.25e-06	-2.12308	-4.35623	5.53e-09	Basic-leucine zipper (bZIP) transcription factor family protein
	Bradi2g06790	ns	ns	ns	-2.08747	-4.25002	5.78e-13	-2.13452	-4.39091	2.93e-09	Basic-leucine zipper (bZIP) transcription factor family protein
	Bradi1g31700	ns	ns	ns	ns	ns	ns	1.6189	3.07141	0.000207787	basic leucine zipper 9
	Bradi1g43660	ns	ns	ns	ns	ns	ns	1.75479	3.37478	0.000207859	basic leucine-zipper 3
	Bradi1g35550	ns	ns	ns	ns	ns	ns	7.05786	133.238	1.17e-06	basic leucine-zipper 58
	Bradi1g17335	ns	ns	ns	ns	ns	ns	-1.16449	-2.24153	0.0112935	Basic-leucine zipper (bZIP) transcription factor family protein
	Bradi2g23890	ns	ns	ns	ns	ns	ns	1.10301	2.14803	0.00437198	bZIP transcription factor family protein
HB and others	Bradi1g17420	2.46908	5.53691	7.2e-24	ns	ns	ns	ns	ns	ns	WUSCHEL related homeobox 11
	Bradi1g46247	ns	ns	ns	-1.26714	-2.40683	0.00119685	-1.24276	-2.3665	0.0025803	homeodomain GLABROUS 11
	Bradi1g51257	ns	ns	ns	-1.4624	-2.75566	0.000433747	-2.17258	-4.50828	3.15e-08	Homeobox-leucine zipper protein 4 (HB-4) / HD-ZIP protein
	Bradi1g51270	ns	ns	ns	-2.63452	-6.20968	1.34e-11	-3.70099	-13.005	2.99e-20	Homeobox-leucine zipper protein 4 (HB-4) / HD-ZIP protein
	Bradi1g63680	ns	ns	ns	1.595	3.02094	0.00336313	1.6202	3.07418	0.00129836	WUSCHEL related homeobox 11
	Bradi1g73190	ns	ns	ns	-1.65342	-3.14578	4.14e-05	-1.95415	-3.87488	7.3e-09	Homeobox-leucine zipper protein family
	Bradi2g14927	ns	ns	ns	1.34192	2.53488	0.00497159	1.52334	2.87455	0.0010782	homeobox protein 22
	Bradi2g50510	1.19504	2.28951	0.00633196	1.20506	2.30546	0.0121347	1.28651	2.43937	0.00129175	HD-ZIP IV family of homeobox-leucine zipper protein with lipid-binding START domain
	Bradi4g29380	ns	ns	ns	1.74928	3.36191	2.12e-05	2.7438	6.69831	7.49e-12	homeobox 1
	Bradi4g35760	ns	ns	ns	-1.09917	-2.14231	0.00777518	-1.28023	-2.42878	0.000447924	Homeobox-leucine zipper family protein / lipid-binding START domain-containing protein
	Bradi5g17170	ns	ns	ns	1.37014	2.58496	0.000372347	1.34829	2.5461	0.000229553	homeobox 7
	Bradi5g24080	ns	ns	ns	-1.57443	-2.97818	0.00114546	-1.27811	-2.4252	0.00266361	WUSCHEL related homeobox 4
	Bradi1g23460	ns	ns	ns	ns	ns	ns	-1.01004	-2.01396	0.000251163	homeobox protein 40
	Bradi1g58830	ns	ns	ns	ns	ns	ns	1.0321	2.045	0.000870213	Homeodomain-like superfamily protein
	Bradi1g76970	ns	ns	ns	ns	ns	ns	-1.65103	-3.14058	3.75e-05	KNOTTED-like homeobox of Arabidopsis thaliana 7
	Bradi1g77610	ns	ns	ns	ns	ns	ns	-2.50116	-5.6614	5.29e-11	Duplicated homeodomain-like superfamily protein
	Bradi2g23710	ns	ns	ns	ns	ns	ns	-1.33956	-2.53073	0.00254748	Duplicated homeodomain-like superfamily protein
	Bradi2g44540	ns	ns	ns	ns	ns	ns	2.31997	4.99322	6.02e-08	homeobox protein 22
	Bradi2g59440	ns	ns	ns	ns	ns	ns	-1.208	-2.31018	0.0068544	Homeodomain-like superfamily protein
	Bradi3g03970	ns	ns	ns	ns	ns	ns	4.59138	24.107	3.47e-13	homeobox from Arabidopsis thaliana
	Bradi3g32040	ns	ns	ns	ns	ns	ns	-1.01108	-2.01542	0.00541298	BEL1-like homeodomain 2
	Bradi3g36260	ns	ns	ns	ns	ns	ns	-1.06782	-2.09626	0.00123168	Homeodomain-like superfamily protein
	Bradi4g44930	ns	ns	ns	ns	ns	ns	-2.39151	-5.24706	8.82e-25	Homeodomain-like superfamily protein
	Bradi5g17150	ns	ns	ns	ns	ns	ns	-1.52169	-2.87127	0.000126119	Duplicated homeodomain-like superfamily protein
	Bradi5g18717	ns	ns	ns	ns	ns	ns	1.28573	2.43806	0.00738298	homeodomain GLABROUS 1
	Bradi5g20520	ns	ns	ns	ns	ns	ns	1.20344	2.30288	1.48e-06	Homeodomain-like superfamily protein
	Bradi5g25320	ns	ns	ns	ns	ns	ns	1.45327	2.73827	0.000362922	Homeodomain-like superfamily protein
AP2-EREBP	Bradi1g36590	ns	ns	ns	-1.1951	-2.28961	0.00293118	-1.82413	-3.54093	1.79e-06	Integrase-type DNA-binding superfamily protein
	Bradi1g72990	ns	ns	ns	-2.40895	-5.31089	0.00116397	ns	ns	ns	Integrase-type DNA-binding superfamily protein
	Bradi2g11890	1.54073	2.90942	0.000437443	ns	ns	ns	ns	ns	ns	Integrase-type DNA-binding superfamily protein
	Bradi2g24170	1.42471	2.68461	0.000599	2.28418	4.87087	1.8e-07	2.42196	5.35899	9.58e-09	Integrase-type DNA-binding superfamily protein
	Bradi2g56140	1.11211	2.16162	0.0415082	ns	ns	ns	1.88558	3.69501	4.21e-06	Integrase-type DNA-binding superfamily protein
	Bradi2g57200	ns	ns	ns	-3.2356	-9.41917	4.51e-08	-1.89357	-3.71554	2.17e-15	Integrase-type DNA-binding superfamily protein
	Bradi3g07450	ns	ns	ns	-1.53053	-2.88892	0.000198856	-1.29475	-2.45334	0.000203786	Integrase-type DNA-binding superfamily protein
	Bradi3g12565	ns	ns	ns	3.19551	9.161	3.01e-05	ns	ns	ns	Integrase-type DNA-binding superfamily protein
	Bradi3g50620	ns	ns	ns	-1.16093	-2.23601	0.0150473	-1.60888	-3.05015	0.000532988	Integrase-type DNA-binding superfamily protein
	Bradi3g51610	ns	ns	ns	-2.12457	-4.36074	6.78e-07	-2.28511	-4.874	1.05e-07	Integrase-type DNA-binding superfamily protein
	Bradi3g58015	ns	ns	ns	2.15818	4.46351	1.66e-07	3.17223	9.01439	6e-14	Integrase-type DNA-binding superfamily protein
	Bradi4g02990	ns	ns	ns	-1.28682	-2.4399	0.00666826	-1.27786	-2.4248	0.000817869	AP2/B3-like transcriptional factor family protein
	Bradi5g18850	ns	ns	ns	-6.04124	-65.8559	5.6e-19	-6.26389	-76.8456	7.97e-20	Integrase-type DNA-binding superfamily protein
	Bradi1g30337	ns	ns	ns	ns	ns	ns	-1.32542	-2.50605	0.00306384	Integrase-type DNA-binding superfamily protein
	Bradi1g67350	ns	ns	ns	ns	ns	ns	-1.21188	-2.31639	0.00726849	Integrase-type DNA-binding superfamily protein
	Bradi2g56150	ns	ns	ns	ns	ns	ns	6.96547	124.973	2.62e-06	Integrase-type DNA-binding superfamily protein
	Bradi4g23270	ns	ns	ns	ns	ns	ns	1.0042	2.00583	2.71e-05	AP2/B3-like transcriptional factor family protein
	Bradi5g17610	ns	ns	ns	ns	ns	ns	-1.49077	-2.81039	0.000752293	Integrase-type DNA-binding superfamily protein
Zinc finger proteins
C2H2 zinc fingers	Bradi1g14950	ns	ns	ns	2.4709	5.54388	5.12e-06	2.21023	4.62749	4.76e-05	C2H2-like zinc finger protein
	Bradi1g16010	3.44479	10.8889	1.33e-13	-2.12588	-4.36469	7.74e-09	ns	ns	ns	salt tolerance zinc finger
	Bradi1g46340	ns	ns	ns	-1.84462	-3.59157	8.73e-06	ns	ns	ns	zinc finger protein 8
	Bradi1g67230	ns	ns	ns	-1.34267	-2.5362	2.77e-05	-1.53222	-2.89231	4.1e-07	zinc finger (C2H2 type) family protein
	Bradi1g69820	-1.14213	-2.20707	0.00130881	ns	ns	ns	-2.13001	-4.37721	6.39e-06	zinc finger protein 8
	Bradi2g23870	ns	ns	ns	1.35403	2.55626	0.000140411	1.4045	2.64725	7.57e-06	WIP domain protein 3
	Bradi2g52040	ns	ns	ns	-1.39232	-2.62501	0.000368491	-1.35927	-2.56555	0.000363166	zinc finger protein-related
	Bradi2g54470	ns	ns	ns	2.9049	7.48965	6.06e-05	3.59472	12.0815	2.88e-08	C2H2-type zinc finger family protein
	Bradi2g54500	ns	ns	ns	1.32556	2.5063	0.0114944	1.79432	3.46851	3.52e-05	C2H2 and C2HC zinc fingers superfamily protein
	Bradi2g55540	ns	ns	ns	1.87131	3.65866	3.34e-05	2.35398	5.11233	2.83e-07	WIP domain protein 3
	Bradi2g58260	ns	ns	ns	1.57567	2.98074	0.00186796	1.71211	3.2764	0.000438574	histone deacetylase 2C
	Bradi3g33100	ns	ns	ns	-1.98237	-3.95142	2.56e-06	-2.23887	-4.72027	7.4e-08	C2H2-like zinc finger protein
	Bradi3g37890	ns	ns	ns	-1.57359	-2.97645	0.000153122	-1.62916	-3.09332	5.13e-05	indeterminate(ID)-domain 14
	Bradi4g09410	ns	ns	ns	2.39347	5.25419	3.18e-09	2.97608	7.86843	1.73e-20	C2H2-type zinc finger family protein
	Bradi5g00530	ns	ns	ns	-1.42953	-2.69358	0.00155838	-1.73174	-3.32127	0.000104884	C2H2-type zinc finger family protein
	Bradi5g01870	ns	ns	ns	-1.16324	-2.2396	0.000123219	-1.63078	-3.0968	2.49e-10	C2H2-like zinc finger protein
	Bradi5g11180	ns	ns	ns	-1.52347	-2.87481	0.000178378	ns	ns	ns	zinc-finger protein 1
	Bradi1g68730	ns	ns	ns	ns	ns	ns	-1.13425	-2.19504	0.00181587	indeterminate(ID)-domain 14
	Bradi2g08460	ns	ns	ns	ns	ns	ns	-1.32735	-2.50942	0.000907287	C2H2 and C2HC zinc fingers superfamily protein
	Bradi2g41957	ns	ns	ns	ns	ns	ns	1.05203	2.07344	0.000826732	zinc ion binding
	Bradi2g57107	ns	ns	ns	ns	ns	ns	1.02095	2.02925	0.000578602	zinc ion binding;DNA binding
	Bradi3g26910	ns	ns	ns	ns	ns	ns	-1.1327	-2.19269	0.0156814	C2H2-like zinc finger protein
	Bradi5g01490	ns	ns	ns	ns	ns	ns	-2.82415	-7.08197	9.88e-09	zinc finger protein 6
	Bradi5g17810	ns	ns	ns	ns	ns	ns	-1.83623	-3.57076	0.00326406	C2H2-like zinc finger protein
LSD	Bradi3g14290	ns	ns	ns	-1.60805	-3.0484	9.66e-05	-2.08857	-4.25326	7.48e-10	LSD1 zinc finger family protein
C3H4	Bradi1g32080	-1.36031	-2.56741	0.0259167	-1.36976	-2.58427	0.010919	ns	ns	ns	RING-H2 finger A3A
	Bradi1g46750	1.28838	2.44254	0.00641158	ns	ns	ns	ns	ns	ns	RING/U-box superfamily protein
	Bradi1g51897	1.6375	3.11127	1e-08	ns	ns	ns	ns	ns	ns	brassinosteroid-responsive RING-H2
	Bradi1g75070	-1.73773	-3.3351	3.34e-07	-2.6876	-6.44241	5.2e-11	ns	ns	ns	RING/U-box superfamily protein
	Bradi2g22270	-1.31025	-2.47985	0.0013055	-1.54958	-2.92733	0.00086746	ns	ns	ns	RING/U-box superfamily protein
	Bradi3g05310	1.60316	3.03808	4.12e-06	ns	ns	ns	ns	ns	ns	Zinc finger (C3HC4-type RING finger) family protein
	Bradi3g27430	-1.34078	-2.53288	1.49e-06	-1.50644	-2.84108	0.000205377	ns	ns	ns	Zinc finger, C3HC4 type (RING finger) family protein
	Bradi3g33760	1.25547	2.38745	1.68e-06	ns	ns	ns	ns	ns	ns	RING/U-box superfamily protein
	Bradi3g35660	3.02971	8.16648	5.05e-14	2.65138	6.28268	2.32e-11	ns	ns	ns	Zinc finger (C3HC4-type RING finger) family protein
	Bradi3g35700	4.02923	16.3275	0	4.00286	16.0317	6.41e-24	ns	ns	ns	Zinc finger (C3HC4-type RING finger) family protein
	Bradi3g46040	1.63023	3.09563	0.00013615	ns	ns	ns	ns	ns	ns	RING/U-box superfamily protein
	Bradi3g52160	-1.20879	-2.31144	2.25e-22	-1.14184	-2.20662	0.000316542	ns	ns	ns	RING/U-box superfamily protein
	Bradi4g12350	8.07992	270.582	5.6e-45	6.7835	110.163	2.11e-31	ns	ns	ns	Zinc finger (C3HC4-type RING finger) family protein
	Bradi4g20520	4.03469	16.3894	1.58e-21	4.49756	22.5892	2.04e-26	ns	ns	ns	Zinc finger (C3HC4-type RING finger) family protein
	Bradi4g36360	2.82134	7.06818	3.49e-06	2.76425	6.79395	2.97e-06	ns	ns	ns	RING-H2 finger A3A
	Bradi5g04540	-1.33799	-2.52799	1.07e-10	-1.686	-3.21763	4.95e-05	ns	ns	ns	RING-H2 finger protein 2B
	Bradi1g33270	ns	ns	ns	3.20316	9.20971	1.24e-08	ns	ns	ns	RING/U-box superfamily protein
	Bradi1g46110	ns	ns	ns	-1.38805	-2.61725	0.00639586	ns	ns	ns	RING/U-box superfamily protein
	Bradi1g52730	ns	ns	ns	1.6987	3.24608	0.000394287	ns	ns	ns	RING/U-box superfamily protein
	Bradi1g75050	ns	ns	ns	-1.27209	-2.41511	0.00416125	ns	ns	ns	RING/U-box superfamily protein
	Bradi1g75600	ns	ns	ns	1.37905	2.60097	3e-07	ns	ns	ns	Zinc finger (C3HC4-type RING finger) family protein
	Bradi2g10520	ns	ns	ns	-1.29064	-2.44637	0.00290006	ns	ns	ns	RING/U-box superfamily protein
	Bradi2g10930	ns	ns	ns	3.61567	12.2582	8.38e-11	ns	ns	ns	RING/FYVE/PHD zinc finger superfamily protein
	Bradi2g17337	ns	ns	ns	-1.87741	-3.67414	8.26e-05	ns	ns	ns	RING/FYVE/PHD zinc finger superfamily protein
	Bradi2g25560	ns	ns	ns	-1.10744	-2.15462	0.0402378	ns	ns	ns	RING/U-box superfamily protein
	Bradi2g46835	ns	ns	ns	-1.43849	-2.71036	0.000591842	ns	ns	ns	RING/FYVE/PHD zinc finger superfamily protein
	Bradi2g50940	ns	ns	ns	-1.10134	-2.14554	0.0284535	ns	ns	ns	RING/U-box superfamily protein
	Bradi3g08880	ns	ns	ns	1.03479	2.04882	0.00990182	ns	ns	ns	RING/U-box superfamily protein
	Bradi3g34140	ns	ns	ns	-1.02598	-2.03634	0.0238469	ns	ns	ns	RING/U-box superfamily protein
	Bradi3g36090	ns	ns	ns	-1.11948	-2.17269	0.00131588	ns	ns	ns	RING/U-box superfamily protein with ARM repeat domain
	Bradi3g37187	ns	ns	ns	-1.63649	-3.10908	4.06e-07	ns	ns	ns	RING/U-box superfamily protein
	Bradi3g46030	ns	ns	ns	-2.04086	-4.11491	8.89e-07	ns	ns	ns	RING/U-box superfamily protein
	Bradi3g46500	ns	ns	ns	2.1737	4.5118	8.14e-05	ns	ns	ns	RING/U-box superfamily protein
	Bradi3g51980	ns	ns	ns	-1.29803	-2.45892	0.0024072	ns	ns	ns	RING/U-box superfamily protein
	Bradi3g56160	ns	ns	ns	1.53442	2.89671	0.00327335	ns	ns	ns	RING/U-box superfamily protein
	Bradi3g57880	ns	ns	ns	-1.52289	-2.87367	0.000121762	ns	ns	ns	RING/U-box superfamily protein
	Bradi3g58350	ns	ns	ns	-2.37448	-5.18547	2.27e-09	ns	ns	ns	RING/U-box superfamily protein
	Bradi4g02830	ns	ns	ns	-1.51532	-2.85863	0.000556013	ns	ns	ns	RING/U-box superfamily protein
	Bradi4g05990	ns	ns	ns	-1.3649	-2.57558	0.00109408	ns	ns	ns	zinc finger (CCCH-type) family protein
	Bradi4g07770	ns	ns	ns	1.93545	3.82498	5.63e-07	ns	ns	ns	RING/FYVE/PHD zinc finger superfamily protein
	Bradi4g27590	ns	ns	ns	-1.11443	-2.1651	0.00449051	ns	ns	ns	Zinc finger (C3HC4-type RING finger) family protein
	Bradi4g29340	ns	ns	ns	-1.07622	-2.1085	0.00553702	ns	ns	ns	RING/U-box superfamily protein
	Bradi5g19690	ns	ns	ns	-1.18076	-2.26697	0.018733	ns	ns	ns	TOXICOS EN LEVADURA 4
zinc finger C-x8-C-x5-C-x3-H type (HRT-like family protein)	Bradi2g45090	-1.03716	-2.05218	1.06e-09	-1.76637	-3.40197	8.9e-06	-2.41307	-5.32606	4.63e-10	Zinc finger C-x8-C-x5-C-x3-H type family protein
	Bradi2g15670	-1.45144	-2.73481	6.35e-06	-3.03609	-8.20265	6.37e-13	-3.6071	-12.1855	1.67e-29	Zinc finger C-x8-C-x5-C-x3-H type family protein
	Bradi1g64800	ns	ns	ns	1.57102	2.97115	0.00147848	1.50991	2.84792	0.00145997	Zinc finger C-x8-C-x5-C-x3-H type family protein
GATA	Bradi1g78540	ns	ns	ns	-1.8462	-3.59552	2.73e-06	-1.78744	-3.45202	4.25e-06	GATA transcription factor 2
	Bradi2g14890	ns	ns	ns	-1.33535	-2.52337	0.00476826	ns	ns	ns	GATA transcription factor 20
	Bradi3g33200	ns	ns	ns	-2.01138	-4.03168	4.25e-08	-2.00554	-4.01539	1.5e-07	GATA transcription factor 4
	Bradi3g54720	ns	ns	ns	-1.19972	-2.29695	0.00371071	-1.52941	-2.88668	8.16e-05	GATA transcription factor 9
	Bradi5g16666	ns	ns	ns	-1.26303	-2.4	0.0230399	-1.39624	-2.63214	0.00495158	GATA type zinc finger transcription factor family protein
	Bradi3g08240	ns	ns	ns	-1.98749	-3.96546	1.25e-06	ns	ns	ns	GATA type zinc finger transcription factor family protein
	Bradi1g75420	ns	ns	ns	ns	ns	ns	1.00008	2.00011	0.0196182	GATA transcription factor 11
DBB	Bradi3g50166	ns	ns	ns	1.45494	2.74146	0.00151627	ns	ns	ns	salt tolerance homolog2
	Bradi5g14280	ns	ns	ns	-1.1432	-2.20871	0.000114582	ns	ns	ns	B-box zinc finger family protein
C3H	Bradi4g27590	ns	ns	ns	ns	ns	ns	-1.14395	-2.20985	0.000695227	Zinc finger (C3HC4-type RING finger) family protein
	Bradi3g14080	ns	ns	ns	ns	ns	ns	-1.66577	-3.17282	2.54e-05	zinc finger (C3HC4-type RING finger) family protein
	Bradi4g12350	ns	ns	ns	ns	ns	ns	6.21012	74.0342	1.35e-25	Zinc finger (C3HC4-type RING finger) family protein
	Bradi4g20520	ns	ns	ns	ns	ns	ns	4.62253	24.6332	2.64e-31	Zinc finger (C3HC4-type RING finger) family protein
	Bradi3g35700	ns	ns	ns	ns	ns	ns	3.86892	14.6104	1.11e-22	Zinc finger (C3HC4-type RING finger) family protein
	Bradi3g35660	ns	ns	ns	ns	ns	ns	2.62989	6.18978	2.09e-11	Zinc finger (C3HC4-type RING finger) family protein
	Bradi1g75600	ns	ns	ns	ns	ns	ns	1.60642	3.04495	7.69e-12	Zinc finger (C3HC4-type RING finger) family protein
	Bradi4g05990	ns	ns	ns	ns	ns	ns	-1.71937	-3.29293	1.14e-05	zinc finger (CCCH-type) family protein
	Bradi3g27430	ns	ns	ns	ns	ns	ns	-1.96502	-3.90418	9.11e-16	Zinc finger, C3HC4 type (RING finger) family protein
	Bradi2g09870	ns	ns	ns	ns	ns	ns	-1.28502	-2.43685	5.44e-07	RING-H2 finger A2A
	Bradi4g36360	ns	ns	ns	ns	ns	ns	3.41122	10.6385	1.17e-10	RING-H2 finger A3A
	Bradi5g04540	ns	ns	ns	ns	ns	ns	-2.54791	-5.84787	8.19e-11	RING-H2 finger protein 2B
	Bradi1g20480	ns	ns	ns	ns	ns	ns	-1.02094	-2.02924	0.0121872	RING/U-box superfamily protein
	Bradi2g25560	ns	ns	ns	ns	ns	ns	-1.05788	-2.08187	0.0146875	RING/U-box superfamily protein
	Bradi3g56300	ns	ns	ns	ns	ns	ns	-1.09634	-2.13812	1.21e-05	RING/U-box superfamily protein
	Bradi4g02830	ns	ns	ns	ns	ns	ns	-1.27756	-2.42429	0.00419944	RING/U-box superfamily protein
	Bradi3g51980	ns	ns	ns	ns	ns	ns	-1.32494	-2.50523	0.00150855	RING/U-box superfamily protein
	Bradi2g50940	ns	ns	ns	ns	ns	ns	-1.33486	-2.52251	0.000126371	RING/U-box superfamily protein
	Bradi3g34140	ns	ns	ns	ns	ns	ns	-1.354	-2.55619	0.00140835	RING/U-box superfamily protein
	Bradi4g29340	ns	ns	ns	ns	ns	ns	-1.37039	-2.58541	8.08e-06	RING/U-box superfamily protein
	Bradi3g52160	ns	ns	ns	ns	ns	ns	-1.45745	-2.74623	8.55e-13	RING/U-box superfamily protein
	Bradi1g75050	ns	ns	ns	ns	ns	ns	-1.45755	-2.74642	2.11e-06	RING/U-box superfamily protein
	Bradi1g46990	ns	ns	ns	ns	ns	ns	-1.48488	-2.79893	0.00127333	RING/U-box superfamily protein
	Bradi2g47600	ns	ns	ns	ns	ns	ns	-1.51505	-2.85809	0.000319547	RING/U-box superfamily protein
	Bradi2g49150	ns	ns	ns	ns	ns	ns	-1.52438	-2.87663	6.68e-05	RING/U-box superfamily protein
	Bradi3g51810	ns	ns	ns	ns	ns	ns	-1.57753	-2.98458	9.28e-05	RING/U-box superfamily protein
	Bradi2g22270	ns	ns	ns	ns	ns	ns	-1.7893	-3.45648	3.41e-05	RING/U-box superfamily protein
	Bradi2g10520	ns	ns	ns	ns	ns	ns	-1.81277	-3.51316	1.62e-05	RING/U-box superfamily protein
	Bradi3g37187	ns	ns	ns	ns	ns	ns	-2.06458	-4.18313	3.93e-12	RING/U-box superfamily protein
	Bradi3g57880	ns	ns	ns	ns	ns	ns	-2.11673	-4.3371	1.74e-07	RING/U-box superfamily protein
	Bradi3g46030	ns	ns	ns	ns	ns	ns	-2.14521	-4.42357	7.08e-08	RING/U-box superfamily protein
	Bradi1g75070	ns	ns	ns	ns	ns	ns	-2.6791	-6.40456	8.6e-14	RING/U-box superfamily protein
	Bradi3g58350	ns	ns	ns	ns	ns	ns	-3.20142	-9.19862	2.69e-15	RING/U-box superfamily protein
	Bradi1g39010	ns	ns	ns	ns	ns	ns	7.69781	207.621	4.36e-09	RING/U-box superfamily protein
	Bradi3g46500	ns	ns	ns	ns	ns	ns	2.15635	4.45785	3.92e-05	RING/U-box superfamily protein
	Bradi1g33270	ns	ns	ns	ns	ns	ns	1.83105	3.55795	0.00515461	RING/U-box superfamily protein
	Bradi1g52730	ns	ns	ns	ns	ns	ns	1.75043	3.36458	1.21e-05	RING/U-box superfamily protein
	Bradi3g08880	ns	ns	ns	ns	ns	ns	1.15129	2.22112	0.00205679	RING/U-box superfamily protein
	Bradi4g29540	ns	ns	ns	ns	ns	ns	-1.18333	-2.271	0.000568891	RING/U-box superfamily protein with ARM repeat domain
	Bradi3g36090	ns	ns	ns	ns	ns	ns	-1.1866	-2.27616	0.000158154	RING/U-box superfamily protein with ARM repeat domain
	Bradi1g51897	ns	ns	ns	ns	ns	ns	-1.74484	-3.35158	9.96e-05	brassinosteroid-responsive RING-H2
	Bradi5g19690	ns	ns	ns	ns	ns	ns	-1.87291	-3.6627	5.32e-05	TOXICOS EN LEVADURA 4
Zinc finger -other	Bradi4g30227	ns	ns	ns	-1.00907	-2.01261	0.0140141	-1.48618	-2.80146	1.66e-07	mini zinc finger 2
	Bradi3g48447	ns	ns	ns	-1.58298	-2.99588	8.47e-08	-1.25041	-2.37909	0.00169625	CONSTANS-like 3
	Bradi1g78310	ns	ns	ns	-1.30321	-2.46777	0.0171952	ns	ns	ns
	Bradi1g56520	ns	ns	ns	7.55123	187.562	6.41e-24	5.74416	53.6	2.78e-10	A20/AN1-like zinc finger family protein
PHD	Bradi5g10440	ns	ns	ns	-1.75608	-3.37779	1.6e-05	-2.05755	-4.16279	7.13e-13	Acyl-CoA N-acyltransferase with RING/FYVE/PHD-type zinc finger protein
	Bradi1g30950	ns	ns	ns	-1.17543	-2.25861	0.0167859	-1.00628	-2.00872	0.0195187	Acyl-CoA N-acyltransferases (NAT) superfamily protein
	Bradi2g23610	ns	ns	ns	ns	ns	ns	-1.0498	-2.07024	1.1e-06	RING/FYVE/PHD zinc finger superfamily protein
	Bradi2g11577	ns	ns	ns	ns	ns	ns	-1.57315	-2.97553	0.000503932	RING/FYVE/PHD zinc finger superfamily protein
	Bradi2g01580	ns	ns	ns	ns	ns	ns	-1.99495	-3.98602	5.04e-07	RING/FYVE/PHD zinc finger superfamily protein
	Bradi2g46835	ns	ns	ns	ns	ns	ns	-2.48235	-5.58805	2.5e-10	RING/FYVE/PHD zinc finger superfamily protein
	Bradi2g17337	ns	ns	ns	ns	ns	ns	-3.41293	-10.6511	3.95e-09	RING/FYVE/PHD zinc finger superfamily protein
	Bradi2g10930	ns	ns	ns	ns	ns	ns	2.13442	4.39061	0.000547654	RING/FYVE/PHD zinc finger superfamily protein
	Bradi4g07770	ns	ns	ns	ns	ns	ns	1.64768	3.13329	9.28e-05	RING/FYVE/PHD zinc finger superfamily protein
	Bradi1g75350	ns	ns	ns	ns	ns	ns	-1.22335	-2.33488	0.00625349	CHY-type/CTCHY-type/RING-type Zinc finger protein
