# Supplementary material for: Multiple molecular defense strategies in Brachypodium distachyon surmount Hessian fly (Mayetiola destructor) larvae-induced susceptibility for plant survival
Source: Sci Rep. 2019 Feb 22;9:2596. doi: 10.1038/s41598-019-39615-2 (PMC6385206; doi:10.1038/s41598-019-39615-2)
Supplement: Supplementary file 9 — Supplementary Table S8 [file 41598_2019_39615_MOESM9_ESM.xlsx]

## Sheet: Signaling kinases
Type		Gene-ID	Bd1			Bd3			Bd5			Function
			log2fc	fc	p-value	log2fc	fc	p-value	log2fc	fc	p-value
cysteine-rich receptor-like kinase	CRK	Bradi1g25487	ns	ns	ns	1.17223	2.25359	0.00030863	1.16973	2.24969	3.63e-05	cysteine-rich RLK (RECEPTOR-like protein kinase) 10
		Bradi1g25630	1.9817	3.94957	6.39e-14	1.37104	2.58657	0.000513337	1.26874	2.40951	0.00228615	cysteine-rich RLK (RECEPTOR-like protein kinase) 10
		Bradi1g25727	ns	ns	ns	1.03619	2.05081	0.00604429	1.15604	2.22846	9.13e-06	cysteine-rich RLK (RECEPTOR-like protein kinase) 10
		Bradi1g58930	ns	ns	ns	-1.3588	-2.56472	0.00117292	-1.76989	-3.41028	2.59e-05	cysteine-rich RLK (RECEPTOR-like protein kinase) 10
		Bradi2g12580	ns	ns	ns	ns	ns	ns	2.61646	6.13243	0.00130373	cysteine-rich RLK (RECEPTOR-like protein kinase) 10
		Bradi3g29120	ns	ns	ns	1.0663	2.09406	0.000461617	1.06107	2.08648	0.00197466	cysteine-rich RLK (RECEPTOR-like protein kinase) 2
		Bradi1g25737	2.30933	4.95653	1.29e-07	2.77009	6.8215	1.7e-11	2.69408	6.47141	5.94e-11	cysteine-rich RLK (RECEPTOR-like protein kinase) 23
		Bradi1g43880	2.78952	6.91401	1.12e-08	3.77764	13.7146	6.98e-17	3.36296	10.2885	1.81e-13	cysteine-rich RLK (RECEPTOR-like protein kinase) 23
		Bradi5g03937	1.0265	2.03708	0.0356437	ns	ns	ns	ns	ns	ns	cysteine-rich RLK (RECEPTOR-like protein kinase) 23
		Bradi2g12900	1.21414	2.32002	0.00338414	ns	ns	ns	ns	ns	ns	cysteine-rich RLK (RECEPTOR-like protein kinase) 25
		Bradi2g12910	1.17482	2.25765	0.0155455	ns	ns	ns	ns	ns	ns	cysteine-rich RLK (RECEPTOR-like protein kinase) 25
		Bradi2g51570	1.05886	2.08329	0.0339886	1.63372	3.10312	2.5e-05	1.3732	2.59045	0.000258409	cysteine-rich RLK (RECEPTOR-like protein kinase) 25
		Bradi5g01637	ns	ns	ns	ns	ns	ns	-1.06007	-2.08503	0.000101352	cysteine-rich RLK (RECEPTOR-like protein kinase) 27
		Bradi4g21990	1.04834	2.06815	0.00851724	ns	ns	ns	ns	ns	ns	cysteine-rich RLK (RECEPTOR-like protein kinase) 29
		Bradi1g25497	1.12476	2.18065	1.45e-05	1.24022	2.36234	0.000528393	ns	ns	ns	cysteine-rich RLK (RECEPTOR-like protein kinase) 8
		Bradi1g25657	1.09542	2.13675	2.56e-08	ns	ns	ns	ns	ns	ns	cysteine-rich RLK (RECEPTOR-like protein kinase) 8
		Bradi1g25710	ns	ns	ns	ns	ns	ns	1.02993	2.04192	0.0158892	cysteine-rich RLK (RECEPTOR-like protein kinase) 8
serine threonine protein kinase	STK	Bradi2g57470	ns	ns	ns	-2.12809	-4.37138	5.15e-07	ns	ns	ns	serine/threonine protein kinase, putative, expressed
		Bradi2g02440	1.49661	2.82178	0.0018827	ns	ns	ns	ns	ns	ns	Ser/Thr protein kinase, putative, expressed
		Bradi4g24590	1.20061	2.29837	7.58e-05	1.00849	2.0118	0.00936253	ns	ns	ns	serine/threonine-protein kinase BRI1-like 1 precursor, putative, expressed
		Bradi2g02510	1.18661	2.27617	7.51e-05	1.03524	2.04945	0.00427075	ns	ns	ns	Ser/Thr protein kinase, putative, expressed
		Bradi2g26063	ns	ns	ns	-1.52692	-2.8817	0.000130814	ns	ns	ns	serine/threonine-protein kinase, putative, expressed
		Bradi2g24197	ns	ns	ns	-1.66293	-3.16659	1.55e-05	ns	ns	ns	serine/threonine-protein kinase, putative, expressed
		Bradi2g01130	ns	ns	ns	ns	ns	ns	1.05885	2.08328	5.11e-05	Ser/Thr receptor-like kinase, putative, expressed
		Bradi2g39710	ns	ns	ns	1.13823	2.20111	0.00334301	ns	ns	ns	resistance-related receptor-like kinase, putative, expressed
tyrosine protein kinase	TPK	Bradi1g17270	1.11194	2.16136	0.00891	ns	ns	ns	ns	ns	ns	Protein kinase superfamily protein
mitogen-activated protein kinase	MAPK	Bradi2g15317	ns	ns	ns	ns	ns	ns	-1.06738	-2.09563	0.0052321	MAP kinase 20
		Bradi2g44350	ns	ns	ns	ns	ns	ns	-1.16011	-2.23475	0.00168723	MAP kinase 20
		Bradi3g11260	ns	ns	ns	1.29219	2.449	4.13e-05	1.41577	2.66801	7.65e-08	mitogen-activated protein kinase kinase 3
		Bradi2g47500	1.91106	3.76085	5.99e-06	ns	ns	ns	ns	ns	ns	mitogen-activated protein kinase kinase kinase 15
		Bradi2g47510	1.75014	3.36391	0.000110644	ns	ns	ns	ns	ns	ns	mitogen-activated protein kinase kinase kinase 15
		Bradi3g10887	ns	ns	ns	-1.43728	-2.70809	0.0013807	-2.00984	-4.02736	8.69e-08	mitogen-activated protein kinase kinase kinase 15
		Bradi2g47490	1.24766	2.37456	0.00396229	ns	ns	ns	ns	ns	ns	mitogen-activated protein kinase kinase kinase 16
		Bradi1g58810	1.51792	2.86378	0.00103855	1.78239	3.43995	1.52e-05	1.75848	3.38341	1.65e-05	mitogen-activated protein kinase kinase kinase 5
cyclin-dependent kinase	CDK	Bradi4g13680	ns	ns	ns	ns	ns	ns	-1.33974	-2.53105	4.62e-07	Cyclin-dependent kinase inhibitor family protein
		Bradi3g50880	ns	ns	ns	6.29348	78.4381	4.07e-14	ns	ns	ns	cyclin-dependent protein kinase 3;2
calcium-dependent protein kinase	CDPK	Bradi4g01280	ns	ns	ns	ns	ns	ns	1.01513	2.02108	0.0437623	AGC (cAMP-dependent, cGMP-dependent and protein kinase C) kinase family protein
		Bradi3g10480	ns	ns	ns	ns	ns	ns	-1.43358	-2.70116	0.00145912	AGC kinase 1.5
		Bradi5g18250	ns	ns	ns	ns	ns	ns	-1.73784	-3.33536	2.08e-05	calcium-dependent protein kinase 29
		Bradi3g60750	ns	ns	ns	1.53603	2.89996	4.65e-05	1.27546	2.42075	0.00014499	Calcium-dependent protein kinase family protein
		Bradi5g19430	ns	ns	ns	ns	ns	ns	-1.00709	-2.00985	0.00324774	calmodulin-domain protein kinase 5
		Bradi3g41770	ns	ns	ns	ns	ns	ns	-2.66084	-6.324	2.12e-06	calmodulin-domain protein kinase 7
		Bradi4g02557	ns	ns	ns	ns	ns	ns	1.44596	2.72445	0.000285264	CBL-interacting protein kinase 4
		Bradi1g76760	ns	ns	ns	ns	ns	ns	1.31435	2.48691	0.00159551	CBL-interacting protein kinase 9
		Bradi2g20500	ns	ns	ns	2.10111	4.29039	0.00281184	ns	ns	ns	Protein kinase superfamily protein
		Bradi4g25880	ns	ns	ns	ns	ns	ns	3.06912	8.39261	4.91e-14	SOS3-interacting protein 1
		Bradi3g36910	ns	ns	ns	ns	ns	ns	-1.03971	-2.05582	0.00690779	SOS3-interacting protein 3
		Bradi4g30390	ns	ns	ns	ns	ns	ns	-1.18406	-2.27215	0.00047488	SOS3-interacting protein 3
wall associated kinase	WAK	Bradi2g02470	1.16428	2.24121	0.000285717	ns	ns	ns	ns	ns	ns	Protein kinase superfamily protein
		Bradi3g01157	1.32778	2.51017	0.00391	ns	ns	ns	ns	ns	ns	wall associated kinase 3
		Bradi5g03632	ns	ns	ns	ns	ns	ns	-1.04443	-2.06255	0.0244603	wall associated kinase 3
		Bradi4g13620	ns	ns	ns	-2.34875	-5.09383	1.43e-07	-2.41544	-5.33482	8.52e-09	wall associated kinase 4
		Bradi3g18130	ns	ns	ns	1.06578	2.09331	0.0120909	1.12359	2.17888	0.00613939	wall associated kinase 5
		Bradi3g39700	1.76266	3.39323	9.09e-20	1.09402	2.13469	ns	1.12788	2.18537	0.00069511	wall associated kinase 5
		Bradi3g49770	1.87635	3.67146	7.66e-07	2.03204	4.08983	ns	1.91871	3.78085	1.32e-06	wall associated kinase 5
		Bradi5g24190	ns	ns	ns	ns	ns	ns	1.04745	2.06688	0.00200234	wall associated kinase-like 2
		Bradi4g13630	ns	ns	ns	-2.98968	-7.94299	1.57e-11	-2.68571	-6.43395	5.48e-10	wall-associated kinase 2
		Bradi5g03150	5.28615	39.0201	1.94e-11	5.64185	49.9306	1.32e-06	5.34776	40.7227	8.63e-12	wall-associated kinase 2
		Bradi5g03180	4.2003	18.383	0	3.02482	8.13883	0.00613939	2.47393	5.55556	5.58e-10	wall-associated kinase 2
		Bradi5g20380	ns	ns	ns	1.08248	2.11768	0.000260538	ns	ns	ns	wall-associated kinase 2
		Bradi1g46170	ns	ns	ns	ns	ns	ns	-1.02065	-2.02884	0.0244525	wall-associated kinase 2
s-locus lectin protein kinase	S-LPK	Bradi1g25187	1.33662	2.52558	0.0013055	ns	ns	ns	ns	ns	ns	S-locus lectin protein kinase family protein
		Bradi2g13460	ns	ns	ns	2.33245	5.03658	5.76e-06	1.93906	3.83455	0.000116595	S-locus lectin protein kinase family protein
		Bradi2g25280	2.02558	4.07156	0.000261	1.7135	3.27956	0.00167642	1.48985	2.8086	0.00886746	S-locus lectin protein kinase family protein
		Bradi2g51917	ns	ns	ns	1.14174	2.20647	0.00183277	ns	ns	ns	S-locus lectin protein kinase family protein
		Bradi2g57392	ns	ns	ns	2.99959	7.99772	2.08e-05	ns	ns	ns	S-locus lectin protein kinase family protein
		Bradi3g41060	1.22931	2.34455	0.000507726	ns	ns	ns	ns	ns	ns	S-locus lectin protein kinase family protein
		Bradi3g53070	ns	ns	ns	1.23444	2.3529	0.00165659	ns	ns	ns	S-locus lectin protein kinase family protein
		Bradi4g00206	ns	ns	ns	1.29864	2.45996	0.0051349	1.2437	2.36806	0.00755708	S-locus lectin protein kinase family protein
		Bradi4g09500	ns	ns	ns	1.26031	2.39547	0.0119103	ns	ns	ns	S-locus lectin protein kinase family protein
		Bradi4g26460	ns	ns	ns	1.5057	2.83962	0.000132569	ns	ns	ns	S-locus lectin protein kinase family protein
		Bradi5g03127	1.55411	2.93653	4.4e-05	1.80483	3.49387	2.57e-06	1.47306	2.7761	0.000111644	S-locus lectin protein kinase family protein
		Bradi5g09910	ns	ns	ns	1.7555	3.37642	4.8e-06	1.89283	3.71363	2.67e-08	S-locus lectin protein kinase family protein
		Bradi5g23067	ns	ns	ns	1.09007	2.12885	2.44e-05	ns	ns	ns	S-locus lectin protein kinase family protein
		Bradi5g23120	ns	ns	ns	4.7685	27.2559	3.24e-05	ns	ns	ns	S-locus lectin protein kinase family protein
		Bradi2g46180	ns	ns	ns	ns	ns	ns	-1.19271	-2.28582	0.000175239	S-locus lectin protein kinase family protein
		Bradi2g57410	ns	ns	ns	ns	ns	ns	-1.38979	-2.6204	9.91e-06	S-locus lectin protein kinase family protein
conA lectin-like kinase	L-LPK	Bradi1g24135	ns	ns	ns	-1.26256	-2.39921	1.4e-05	-1.57444	-2.97819	1.81e-15	Concanavalin A-like lectin protein kinase family protein
		Bradi1g48432	ns	ns	ns	2.41737	5.34198	2.86e-05	ns	ns	ns	Concanavalin A-like lectin protein kinase family protein
		Bradi1g57657	ns	ns	ns	1.82936	3.55379	3.86e-06	1.64623	3.13015	1.55e-05	Concanavalin A-like lectin protein kinase family protein
		Bradi1g57700	1.76935	3.40901	5.56e-05	2.69656	6.48254	1.17e-10	2.47363	5.55438	1.67e-09	Concanavalin A-like lectin protein kinase family protein
		Bradi2g38080	ns	ns	ns	-1.08407	-2.12	0.00837841	-1.33009	-2.51419	0.000214241	Concanavalin A-like lectin protein kinase family protein
		Bradi4g02287	1.53762	2.90314	0.00305574	1.69139	3.22968	0.000264073	1.45642	2.74426	0.000863705	Concanavalin A-like lectin protein kinase family protein
		Bradi5g16760	ns	ns	ns	1.11468	2.16547	0.00180087	ns	ns	ns	Concanavalin A-like lectin protein kinase family protein
		Bradi3g40257	ns	ns	ns	ns	ns	ns	-1.31176	-2.48244	0.000294228	Concanavalin A-like lectin protein kinase family protein
		Bradi5g00925	ns	ns	ns	ns	ns	ns	1.04198	2.05905	0.000125833	Concanavalin A-like lectin protein kinase family protein
lectin protein kinase	LPK	Bradi1g58120	1.1711	2.25184	0.0124556	ns	ns	ns	ns	ns	ns	lectin protein kinase family protein
protein kinase	PK	Bradi4g09720	ns	ns	ns	1.24746	2.37423	0.0013555	1.26062	2.39598	0.00133659	protein kinase family protein
		Bradi4g08410	ns	ns	ns	ns	ns	ns	-1.09753	-2.13988	0.00700529	protein kinase family protein
		Bradi2g49400	ns	ns	ns	-1.05872	-2.08309	0.000680537	-1.34029	-2.53203	3.23e-07	protein kinase family protein / peptidoglycan-binding LysM domain-containing protein
		Bradi4g44900	ns	ns	ns	ns	ns	ns	1.31369	2.48577	0.00150169	Protein kinase family protein with leucine-rich repeat domain
		Bradi1g68487	ns	ns	ns	ns	ns	ns	-1.38154	-2.60546	5.72e-09	Protein kinase protein with adenine nucleotide alpha hydrolases-like domain
		Bradi2g20500	ns	ns	ns	2.10111	4.29039	0.00281184	ns	ns	ns	Protein kinase superfamily protein
		Bradi1g31290	ns	ns	ns	-1.05798	-2.08201	0.0100766	-1.12747	-2.18475	0.000915436	Protein kinase superfamily protein
		Bradi1g67887	ns	ns	ns	-1.8042	-3.49235	5.82e-10	-1.99132	-3.976	1.91e-07	Protein kinase superfamily protein
		Bradi1g77730	ns	ns	ns	-1.19744	-2.29333	0.00605085	-1.56143	-2.95146	2.07e-07	Protein kinase superfamily protein
		Bradi2g05907	ns	ns	ns	-1.22347	-2.33508	0.00171562	-1.58973	-3.00993	9.59e-06	Protein kinase superfamily protein
		Bradi2g15560	ns	ns	ns	-1.01254	-2.01747	3.55e-09	-1.06797	-2.09648	1.57e-06	Protein kinase superfamily protein
		Bradi2g27370	-1.04102	-2.05768	0.00130881	-1.98944	-3.97083	7.53e-10	-2.18488	-4.54689	5.73e-11	Protein kinase superfamily protein
		Bradi2g49240	ns	ns	ns	-1.15886	-2.2328	0.000764276	-1.4428	-2.71848	1.35e-07	Protein kinase superfamily protein
		Bradi3g31967	ns	ns	ns	-2.60965	-6.10356	8.49e-11	-2.94205	-7.68503	2.44e-13	Protein kinase superfamily protein
		Bradi3g33460	ns	ns	ns	-1.1567	-2.22948	0.00687328	-1.2068	-2.30826	0.00468991	Protein kinase superfamily protein
		Bradi3g35130	-1.4523	-2.73643	0.0086	-2.1525	-4.44597	7.35e-05	-4.12668	-17.4685	6.92e-11	Protein kinase superfamily protein
		Bradi3g53837	ns	ns	ns	1.11389	2.16428	0.0111667	ns	ns	ns	Protein kinase superfamily protein
		Bradi4g02020	ns	ns	ns	1.01955	2.02729	0.00795571	1.26192	2.39815	0.00197875	Protein kinase superfamily protein
		Bradi4g02210	ns	ns	ns	1.97433	3.92946	0.000109023	1.87913	3.67852	0.000139177	Protein kinase superfamily protein
		Bradi4g31517	ns	ns	ns	-2.07845	-4.22352	0.000111045	-3.09983	-8.57318	1.24e-07	Protein kinase superfamily protein
		Bradi1g69057	ns	ns	ns	ns	ns	ns	-1.01663	-2.02319	0.000917903	Protein kinase superfamily protein
		Bradi2g17520	ns	ns	ns	ns	ns	ns	2.61646	6.13243	0.00319459	Protein kinase superfamily protein
		Bradi2g26890	ns	ns	ns	ns	ns	ns	-1.3367	-2.52572	4.77e-05	Protein kinase superfamily protein
		Bradi2g56990	ns	ns	ns	ns	ns	ns	-1.56407	-2.95686	0.00290927	Protein kinase superfamily protein
		Bradi3g01137	ns	ns	ns	ns	ns	ns	-1.07131	-2.10133	0.00454417	Protein kinase superfamily protein
		Bradi3g06150	ns	ns	ns	ns	ns	ns	-1.39535	-2.63052	8.62e-05	Protein kinase superfamily protein
		Bradi3g39860	ns	ns	ns	ns	ns	ns	-1.10155	-2.14585	0.0257303	Protein kinase superfamily protein
		Bradi3g50210	ns	ns	ns	ns	ns	ns	-1.12566	-2.18201	0.0136855	Protein kinase superfamily protein
		Bradi3g50450	ns	ns	ns	ns	ns	ns	-1.07842	-2.11173	1.55e-08	Protein kinase superfamily protein
		Bradi3g50570	ns	ns	ns	ns	ns	ns	-1.56242	-2.95348	8.67e-05	Protein kinase superfamily protein
		Bradi4g02230	ns	ns	ns	ns	ns	ns	1.73961	3.33946	0.00102829	Protein kinase superfamily protein
		Bradi4g08010	1.16152	2.23692	0.00901012	ns	ns	ns	ns	ns	ns	Protein kinase superfamily protein
		Bradi4g08010	1.16152	2.23692	0.00901012	ns	ns	ns	ns	ns	ns	Protein kinase superfamily protein
		Bradi1g27750	ns	ns	ns	ns	ns	ns	1.82079	3.53275	0.00896451	Protein kinase superfamily protein
		Bradi1g27750	ns	ns	ns	ns	ns	ns	1.82079	3.53275	0.00896451	Protein kinase superfamily protein
receptor-like kinase	RLK	Bradi1g49950	ns	ns	ns	-1.37102	-2.58653	0.000708485	ns	ns	ns	ERECTA-like 2
		Bradi1g65110	-1.32537	-2.50597	0.00658758	ns	ns	ns	ns	ns	ns	inflorescence meristem receptor-like kinase 2
		Bradi5g19680	ns	ns	ns	-1.75958	-3.386	2.74e-05	ns	ns	ns	Malectin/receptor-like protein kinase family protein
		Bradi2g19380	1.87127	3.65854	1.57e-07	ns	ns	ns	ns	ns	ns	Protein kinase family protein with leucine-rich repeat domain
		Bradi2g39720	ns	ns	ns	1.16444	2.24147	0.00120387	ns	ns	ns	Protein kinase superfamily protein
		Bradi2g51842	2.49186	5.62503	8.27e-08	2.82061	7.06461	1.14e-10	2.64279	6.24538	4.25e-10	receptor kinase 3
		Bradi5g23290	1.07714	2.10985	0.00887616	1.37607	2.5956	0.000433747	1.07015	2.09965	0.00612301	receptor kinase 3
		Bradi1g23710	1.61584	3.0649	1.41e-06	1.95701	3.88256	7.86e-07	1.47944	2.78841	0.000107312	receptor lectin kinase
		Bradi1g23730	ns	ns	ns	1.73536	3.32962	9.28e-06	ns	ns	ns	receptor lectin kinase
		Bradi1g57670	ns	ns	ns	2.34042	5.0645	1.69e-05	2.94299	7.69003	4.36e-08	receptor lectin kinase
		Bradi1g57690	1.19495	2.28938	0.0123884	1.5606	2.94976	9.64e-05	1.52909	2.88605	3.68e-05	receptor lectin kinase
		Bradi5g16770	ns	ns	ns	1.38309	2.60827	7.3e-05	1.16885	2.24832	0.00153318	receptor lectin kinase
		Bradi2g03880	1.36611	2.57774	0.00958805	ns	ns	ns	ns	ns	ns	receptor like protein 7
		Bradi1g69550	ns	ns	ns	-1.37052	-2.58564	0.00166864	-1.7185	-3.29094	7.1e-07	receptor-like kinase 1
		Bradi5g12540	ns	ns	ns	-1.32902	-2.51232	0.000902107	-1.68779	-3.22163	7.84e-07	receptor-like kinase 1
		Bradi4g29790	-1.90183	-3.73688	0.000286505	ns	ns	ns	ns	ns	ns	receptor-like kinase 902
		Bradi3g47390	1.23971	2.36151	0.000291631	1.47884	2.78725	0.000215126	1.26376	2.4012	0.00135552	receptor-like protein kinase 1
		Bradi4g02250	ns	ns	ns	1.15274	2.22336	0.000251997	1.23568	2.35493	4.42e-06	receptor-like protein kinase 1
		Bradi1g25620	2.45297	5.47542	6.37e-05	ns	ns	ns	ns	ns	ns	Receptor-like protein kinase-related family protein
		Bradi1g25670	1.46312	2.75704	1.13e-09	1.30345	2.46819	3.33e-05	1.33103	2.51582	4.37e-07	Receptor-like protein kinase-related family protein
		Bradi1g66450	1.26616	2.4052	7.15e-05	2.05812	4.16444	7.53e-09	2.47447	5.55763	2.05e-12	receptor-like protein kinase-related family protein
		Bradi2g37150	ns	ns	ns	1.78332	3.44218	2.84e-06	1.97897	3.94212	1.56e-07	receptor-like protein kinase-related family protein
		Bradi3g53350	ns	ns	ns	-1.32647	-2.50788	0.0015021	ns	ns	ns	transmembrane kinase 1
		Bradi4g19600	ns	ns	ns	-1.60716	-3.04652	3.39e-05	ns	ns	ns	transmembrane kinase 1
leucine rich repeat kinase	LRRK	Bradi1g46450	ns	ns	ns	-1.34393	-2.53842	0.0010408	-1.45578	-2.74305	4.4e-05	Leucine-rich receptor-like protein kinase family protein
		Bradi1g58260	ns	ns	ns	-1.48358	-2.79642	0.000244364	-1.56795	-2.96483	6.51e-05	Leucine-rich receptor-like protein kinase family protein
		Bradi1g69097	ns	ns	ns	-1.70265	-3.25498	5.98e-09	-2.1496	-4.43705	2.53e-13	Leucine-rich receptor-like protein kinase family protein
		Bradi2g04330	ns	ns	ns	-1.22848	-2.34321	0.0029939	-1.6824	-3.20961	2.96e-05	Leucine-rich receptor-like protein kinase family protein
		Bradi2g34380	ns	ns	ns	-1.5446	-2.91724	0.000163865	-2.07382	-4.21	1.77e-08	Leucine-rich receptor-like protein kinase family protein
		Bradi2g56750	ns	ns	ns	-1.14248	-2.2076	0.000145124	-1.22086	-2.33085	9.93e-05	Leucine-rich receptor-like protein kinase family protein
		Bradi2g61247	ns	ns	ns	-2.36614	-5.1556	1.63e-09	-2.52311	-5.7482	1.33e-10	Leucine-rich receptor-like protein kinase family protein
		Bradi5g19017	ns	ns	ns	-1.0597	-2.0845	0.00732485	-1.39006	-2.6209	0.000499009	Leucine-rich receptor-like protein kinase family protein
		Bradi1g57900	ns	ns	ns	ns	ns	ns	-1.05207	-2.07351	0.000403242	Leucine-rich receptor-like protein kinase family protein
		Bradi2g48280	ns	ns	ns	ns	ns	ns	-1.11564	-2.16691	0.00390229	Leucine-rich receptor-like protein kinase family protein
		Bradi4g21830	ns	ns	ns	ns	ns	ns	-1.42656	-2.68805	0.000385932	Leucine-rich receptor-like protein kinase family protein
		Bradi4g33160	ns	ns	ns	ns	ns	ns	-1.27233	-2.41551	0.000140408	Leucine-rich receptor-like protein kinase family protein
		Bradi1g55720	ns	ns	ns	ns	ns	ns	-1.32745	-2.50958	0.000401972	Leucine-rich repeat (LRR) family protein
		Bradi2g05080	ns	ns	ns	ns	ns	ns	-1.3914	-2.62333	0.000584432	Leucine-rich repeat (LRR) family protein
		Bradi2g25620	ns	ns	ns	ns	ns	ns	-2.31911	-4.99024	1.97e-09	Leucine-rich repeat (LRR) family protein
		Bradi2g33340	ns	ns	ns	ns	ns	ns	-1.9107	-3.7599	1.32e-06	Leucine-rich repeat (LRR) family protein
		Bradi3g39890	ns	ns	ns	ns	ns	ns	-2.41655	-5.33892	3.11e-10	Leucine-rich repeat (LRR) family protein
		Bradi3g48770	ns	ns	ns	ns	ns	ns	-3.50848	-11.3804	3.47e-19	Leucine-rich repeat (LRR) family protein
		Bradi3g48800	ns	ns	ns	ns	ns	ns	-3.61291	-12.2347	1.03e-19	Leucine-rich repeat (LRR) family protein
		Bradi3g50190	ns	ns	ns	ns	ns	ns	-1.30095	-2.46392	0.000540544	Leucine-rich repeat (LRR) family protein
		Bradi4g11650	ns	ns	ns	ns	ns	ns	-1.53362	-2.89512	0.000475426	Leucine-rich repeat (LRR) family protein
		Bradi5g15010	ns	ns	ns	ns	ns	ns	-1.95749	-3.88386	1.31e-06	Leucine-rich repeat (LRR) family protein
		Bradi5g25630	ns	ns	ns	ns	ns	ns	-1.1868	-2.27648	0.000817658	Leucine-rich repeat (LRR) family protein
		Bradi5g26150	ns	ns	ns	ns	ns	ns	-2.08123	-4.23168	0.000208846	Leucine-rich repeat (LRR) family protein
		Bradi1g17620	ns	ns	ns	-1.0158	-2.02202	0.00608373	-1.42298	-2.68139	0.000246277	Leucine-rich repeat protein kinase family protein
		Bradi1g30277	ns	ns	ns	-1.43514	-2.70408	0.000506089	-1.74306	-3.34744	8.76e-06	Leucine-rich repeat protein kinase family protein
		Bradi1g37210	ns	ns	ns	-1.0291	-2.04075	0.0115949	-1.47203	-2.77412	9.84e-05	Leucine-rich repeat protein kinase family protein
		Bradi1g37304	ns	ns	ns	-1.12899	-2.18705	0.00421686	ns	ns	ns	Leucine-rich repeat protein kinase family protein
		Bradi1g40980	ns	ns	ns	-1.87159	-3.65936	1.94e-05	-2.01004	-4.02793	7.54e-07	Leucine-rich repeat protein kinase family protein
		Bradi1g65340	ns	ns	ns	-1.39937	-2.63787	0.000522635	-1.95559	-3.87874	7.92e-09	Leucine-rich repeat protein kinase family protein
		Bradi1g76660	ns	ns	ns	-1.61602	-3.06528	6.61e-05	-1.83077	-3.55727	2.66e-06	Leucine-rich repeat protein kinase family protein
		Bradi2g22180	ns	ns	ns	-1.69426	-3.23611	1.7e-05	-1.78751	-3.45219	7.48e-07	Leucine-rich repeat protein kinase family protein
		Bradi2g41696	ns	ns	ns	-1.00093	-2.00129	0.010693	-1.01262	-2.01758	0.0095165	Leucine-rich repeat protein kinase family protein
		Bradi2g43110	ns	ns	ns	-1.88268	-3.68759	2.44e-06	-2.04602	-4.12965	1.01e-07	Leucine-rich repeat protein kinase family protein
		Bradi2g53420	ns	ns	ns	-1.16332	-2.23972	0.000410565	-1.08639	-2.12342	0.000354346	Leucine-rich repeat protein kinase family protein
		Bradi2g53540	ns	ns	ns	-1.71204	-3.27624	1.74e-05	-1.82541	-3.54408	1.67e-06	Leucine-rich repeat protein kinase family protein
		Bradi3g01790	ns	ns	ns	1.16289	2.23905	0.00112773	1.15852	2.23228	0.00299416	Leucine-rich repeat protein kinase family protein
		Bradi3g08070	1.09538	2.13669	0.00361481	1.36744	2.58013	0.000918839	1.39755	2.63454	0.000253807	Leucine-rich repeat protein kinase family protein
		Bradi3g17567	ns	ns	ns	-1.39654	-2.63269	0.000231845	-2.18127	-4.53553	5.44e-08	Leucine-rich repeat protein kinase family protein
		Bradi3g49640	1.31934	2.49552	0.00427924	1.19818	2.2945	0.00158899	1.22259	2.33365	0.000753282	Leucine-rich repeat protein kinase family protein
		Bradi3g60600	ns	ns	ns	-1.14534	-2.21198	0.00357232	ns	ns	ns	Leucine-rich repeat protein kinase family protein
		Bradi4g00550	ns	ns	ns	-1.10753	-2.15476	0.00254071	-1.0401	-2.05637	0.0075419	Leucine-rich repeat protein kinase family protein
		Bradi4g03660	ns	ns	ns	1.12354	2.17881	0.00153878	ns	ns	ns	Leucine-rich repeat protein kinase family protein
		Bradi4g11740	1.09291	2.13304	0.00435	1.36269	2.57163	0.000359592	ns	ns	ns	Leucine-rich repeat protein kinase family protein
		Bradi4g12990	1.29459	2.45307	0.000192901	1.6259	3.08635	1.91e-05	1.28267	2.43289	0.000282137	Leucine-rich repeat protein kinase family protein
		Bradi4g20170	ns	ns	ns	-1.91616	-3.77416	1.22e-06	-2.6471	-6.26407	7.79e-11	Leucine-rich repeat protein kinase family protein
		Bradi4g20180	ns	ns	ns	-1.90535	-3.746	1.65e-06	-2.52917	-5.77238	7.86e-11	Leucine-rich repeat protein kinase family protein
		Bradi4g24457	1.64074	3.11825	4.99e-16	ns	ns	ns	ns	ns	ns	Leucine-rich repeat protein kinase family protein
		Bradi5g24060	ns	ns	ns	-1.33661	-2.52556	0.000401196	-1.49583	-2.82026	0.000169602	Leucine-rich repeat protein kinase family protein
		Bradi5g26550	ns	ns	ns	-1.16596	-2.24382	3.01e-06	-1.27866	-2.42614	1.41e-10	Leucine-rich repeat protein kinase family protein
		Bradi5g26770	ns	ns	ns	-1.00923	-2.01284	0.0171102	-1.39055	-2.62179	1.98e-05	Leucine-rich repeat protein kinase family protein
		Bradi1g16670	ns	ns	ns	ns	ns	ns	-1.19952	-2.29664	0.000359175	Leucine-rich repeat protein kinase family protein
		Bradi1g63200	ns	ns	ns	ns	ns	ns	-1.08114	-2.1157	0.00358457	Leucine-rich repeat protein kinase family protein
		Bradi3g13827	ns	ns	ns	ns	ns	ns	-1.00516	-2.00717	0.00896451	Leucine-rich repeat protein kinase family protein
		Bradi3g29770	ns	ns	ns	ns	ns	ns	-1.25128	-2.38053	0.00613338	Leucine-rich repeat protein kinase family protein
		Bradi4g16090	ns	ns	ns	ns	ns	ns	1.04967	2.07006	0.0127293	Leucine-rich repeat protein kinase family protein
		Bradi4g39617	ns	ns	ns	ns	ns	ns	-1.83741	-3.57368	7.28e-06	Leucine-rich repeat protein kinase family protein
		Bradi4g26795	ns	ns	ns	1.36881	2.58258	0.000804723	1.00829	2.01153	0.0148019	Leucine-rich repeat receptor-like protein kinase family protein
		Bradi1g26900	ns	ns	ns	-1.4388	-2.71095	0.000121147	-1.62241	-3.07888	4.56e-06	Leucine-rich repeat transmembrane protein kinase
		Bradi2g34337	ns	ns	ns	-1.68097	-3.20643	3.06e-05	-2.03128	-4.08767	8.2e-10	Leucine-rich repeat transmembrane protein kinase
		Bradi4g28367	1.36353	2.57314	5.98e-07	1.00125	2.00174	0.000440279	0	0	0	Leucine-rich repeat transmembrane protein kinase
		Bradi2g02290	ns	ns	ns	-1.84826	-3.60066	3.97e-06	-1.66408	-3.16911	2.62e-05	leucine-rich repeat transmembrane protein kinase family protein
		Bradi3g01230	ns	ns	ns	-1.64704	-3.1319	5.02e-05	-2.2495	-4.75518	8.01e-09	Leucine-rich repeat transmembrane protein kinase family protein
		Bradi1g75430	ns	ns	ns	ns	ns	ns	-1.66561	-3.17247	0.000227535	Leucine-rich repeat transmembrane protein kinase family protein
		Bradi2g19297	1.24433	2.36909	3.61e-06	ns	ns	ns	ns	ns	ns	Leucine-rich repeat transmembrane protein kinase protein
		Bradi2g38960	4.21295	18.5449	4.36e-38	3.07724	8.43998	4.15e-13	2.53669	5.80256	2.34e-08	Leucine-rich repeat transmembrane protein kinase protein
		Bradi3g08647	ns	ns	ns	1.32207	2.50024	6.67e-05	ns	ns	ns	Protein kinase family protein with leucine-rich repeat domain
