# Supplementary material for: Multiple molecular defense strategies in Brachypodium distachyon surmount Hessian fly (Mayetiola destructor) larvae-induced susceptibility for plant survival
Source: Sci Rep. 2019 Feb 22;9:2596. doi: 10.1038/s41598-019-39615-2 (PMC6385206; doi:10.1038/s41598-019-39615-2)
Supplement: Supplementary file 10 — Supplementary Table S9 [file 41598_2019_39615_MOESM10_ESM.xlsx]

## Sheet: Photosynthesis
Reaction	Genes	Gene-ID	Bd1			Bd3			Bd5			Function
			log2fc	fc	p-value	log2fc	fc	p-value	log2fc	fc	p-value
Pigment and light reaction	photosystem I and II (PSI and II)	Bradi1g56030	-1.6207	-3.07525	0.00131653	-2.08041	-4.22928	2.31e-06	-2.24994	-4.75662	3.04e-07	Photosystem I, PsaA/PsaB protein
		Bradi1g78076	-1.4845	-2.7982	0.00718395	-2.37628	-5.19196	2.59e-07	-2.25551	-4.77504	8.44e-07	photosystem II reaction center W
		Bradi2g16810	ns	ns	ns	-1.02997	-2.04198	0.00866739	ns	ns	ns	photosystem II reaction center protein D
		Bradi2g20380	-1.04133	-2.05812	0.0187339	ns	ns	ns	ns	ns	ns	Photosystem I, PsaA/PsaB protein
		Bradi3g18420	-3.66668	-12.6994	3.15e-16	-3.05705	-8.32267	4.38e-12	-4.16879	-17.9859	1.57e-20	photosystem II reaction center protein A
		Bradi3g42620	-1.51619	-2.86035	0.000141936	-2.81799	-7.05179	1.82e-13	-2.19418	-4.57629	7.5e-09	photosystem II reaction center protein A
		Bradi4g19720	-3.90099	-14.9388	5.91e-19	-3.06659	-8.37788	1.38e-12	-4.11667	-17.3476	4.03e-21	photosystem II reaction center protein D
		Bradi4g33320	ns	ns	ns	-1.122	-2.17649	0.00727675	ns	ns	ns	photosystem I subunit H2
		Bradi5g23844	-2.76931	-6.8178	6.08e-08	ns	ns	ns	-2.72079	-6.59234	4.57e-08	Photosystem I, PsaA/PsaB protein
		Bradi5g23845	-2.92287	-7.58355	2.27e-10	-2.30158	-4.92999	3.87e-07	-3.00658	-8.03656	2.19e-11	photosystem II light harvesting complex gene B1B2
		Bradi1g58280	ns	ns	ns	ns	ns	ns	2.6582	6.31245	1.47e-07	photosystem II subunit R
	chlorophyll a/b binding protein (CAB)	Bradi1g55570	ns	ns	ns	1.12641	2.18315	0.0201421	1.17922	2.26455	0.000485573	Chlorophyll A-B binding family protein
		Bradi1g55610	ns	ns	ns	1.22144	2.33179	0.00137493	1.06276	2.08893	0.0117998	Chlorophyll A-B binding family protein
		Bradi2g56260	-1.03897	-2.05476	9.4e-06	ns	ns	ns	ns	ns	ns	Chlorophyll A-B binding family protein
		Bradi3g36760	ns	ns	ns	-1.03431	-2.04814	0.00122054	ns	ns	ns	light-harvesting chlorophyll-protein complex I subunit A4
		Bradi4g07380	-1.36491	-2.5756	0.000636172	ns	ns	ns	ns	ns	ns	chlorophyll A/B binding protein 1
Calvin cycle	ribulose-bisphosphate carboxylases (rubisco)	Bradi2g13082	-1.33123	-2.51617	0.0229251	ns	ns	ns	ns	ns	ns	ribulose-bisphosphate carboxylases
		Bradi3g27278	-1.70487	-3.26	0.00127013	ns	ns	ns	ns	ns	ns	ribulose-bisphosphate carboxylases
	rubisco activase	Bradi4g09120	-1.89632	-3.72261	0.000529634	ns	ns	ns	ns	ns	ns	rubisco activase
	fructose-bisphospate aldolase	Bradi1g36260	-1.27738	-2.42398	2.18e-08	ns	ns	ns	ns	ns	ns	fructose-bisphospate aldolase isozyme, putative, expressed
	malate dehydrogenase	Bradi5g17700	ns	ns	ns	-1.79199	-3.46293	1.33e-06	-1.91761	-3.77797	1.56e-07	Lactate/malate dehydrogenase family protein
		Bradi3g12460	ns	ns	ns	ns	ns	ns	1.14662	2.21394	0.00900562	lactate/malate dehydrogenase family protein
	NADP-malic enzyme	Bradi2g49540	ns	ns	ns	ns	ns	ns	4.17376	18.0479	1.21e-13	NADP-malic enzyme 1
