# Supplementary material for: Multiple molecular defense strategies in Brachypodium distachyon surmount Hessian fly (Mayetiola destructor) larvae-induced susceptibility for plant survival
Source: Sci Rep. 2019 Feb 22;9:2596. doi: 10.1038/s41598-019-39615-2 (PMC6385206; doi:10.1038/s41598-019-39615-2)
Supplement: Supplementary file 12 — Supplementary Table S11 [file 41598_2019_39615_MOESM12_ESM.xlsx]

## Sheet: Cell wall-related
Process	Class	Gene-ID	Bd1			Bd3			Bd5			Function
			log2fc	fc	p-value	log2fc	fc	p-value	log2fc	fc	p-value
cell wall-associated proteins	proline-rich protein (PRP)	Bradi1g22410	-1.16596	-2.24383	0.00112	-1.58577	-3.00168	2.56e-05	-2.12345	-4.35736	7.98e-10	proline-rich protein 1
		Bradi1g63370	-2.42637	-5.37539	2.91e-28	-4.06687	-16.7591	0	-5.01789	-32.3993	0	proline-rich protein 4
		Bradi1g68390	-1.32007	-2.49678	3.51e-05	-3.33958	-10.1231	7.44e-18	-4.0161	-16.1796	0	proline-rich protein 4
		Bradi1g68400	ns	ns	ns	-2.69987	-6.49743	2.39e-12	-1.93778	-3.83116	4.25e-07	proline-rich protein 2
		Bradi3g20970	-2.31137	-4.96354	3.81e-09	-3.95122	-15.4681	1.17e-23	-4.87687	-29.3821	0	proline-rich protein 2
		Bradi3g20980	-2.40105	-5.28187	4.84e-13	-3.44791	-10.9125	8.28e-19	-4.20047	-18.3852	0	proline-rich protein 4
		Bradi3g21000	-2.14225	-4.4145	4.38e-11	-3.06844	-8.38866	3.19e-17	-3.33274	-10.0752	4.64e-18	proline-rich protein 4
		Bradi3g21030	-1.33884	-2.52948	0.00143924	-2.52209	-5.74414	6.09e-11	-3.06775	-8.38465	8.4e-16	proline-rich protein 2
		Bradi5g04630	-1.28564	-2.4379	0.00280711	-2.38455	-5.22181	6.45e-10	-2.61406	-6.12225	5.59e-12	proline-rich protein 4
	hydroxyproline-rich glycoproteins (HPRG)	Bradi1g01310	-1.0879	-2.12564	4.87e-06	-1.14317	-2.20866	0.00487326	-1.38845	-2.61797	1.64e-06	hydroxyproline-rich glycoprotein family protein
		Bradi1g22350	-1.16984	-2.24987	2.91e-06	ns	ns	ns	-1.94481	-3.84986	5.53e-10	hydroxyproline-rich glycoprotein family protein
		Bradi1g22440	-1.23568	-2.35492	7.06e-11	ns	ns	ns	-1.04072	-2.05726	0.00069734	hydroxyproline-rich glycoprotein family protein
		Bradi1g22450	-1.13372	-2.19424	2.17e-14	-1.24224	-2.36565	0.000333592	-1.68972	-3.22594	1.98e-23	hydroxyproline-rich glycoprotein family protein
		Bradi3g50580	ns	ns	ns	-1.64037	-3.11746	5.43e-06	-1.96901	-3.91499	1.81e-08	hydroxyproline-rich glycoprotein family protein
		Bradi1g22310	ns	ns	ns	ns	ns	ns	-1.93996	-3.83695	3.41e-23	hydroxyproline-rich glycoprotein family protein
		Bradi1g22320	ns	ns	ns	ns	ns	ns	-2.08648	-4.24711	1.03e-19	hydroxyproline-rich glycoprotein family protein
		Bradi1g63610	ns	ns	ns	ns	ns	ns	1.44323	2.71929	0.000810721	hydroxyproline-rich glycoprotein family protein
		Bradi2g41970	ns	ns	ns	ns	ns	ns	-1.08878	-2.12693	0.000585129	hydroxyproline-rich glycoprotein family protein
		Bradi2g60310	ns	ns	ns	ns	ns	ns	-1.51725	-2.86244	4.68e-05	hydroxyproline-rich glycoprotein family protein
		Bradi5g17560	ns	ns	ns	ns	ns	ns	-1.60781	-3.04789	4.51e-05	hydroxyproline-rich glycoprotein family protein
	arabinogalactan protein (AGP)	Bradi2g31980	-1.48045	-2.79036	1.51e-05	-1.8817	-3.68509	3.2e-07	-1.75841	-3.38325	1.26e-05	arabinogalactan protein 16
		Bradi2g60270	-1.70585	-3.26221	5.1e-05	-3.10818	-8.62294	6.42e-10	-2.7638	-6.79183	3.04e-08	arabinogalactan protein 26
		Bradi1g43530	ns	ns	ns	-1.77249	-3.41643	0.000126633	-2.57352	-5.9526	6.4e-08	FASCICLIN-like arabinogalactan 1
		Bradi3g39010	ns	ns	ns	-1.94093	-3.83953	9.73e-07	-2.11875	-4.34317	4.82e-08	FASCICLIN-like arabinogalactan 1
		Bradi4g33040	ns	ns	ns	-1.59767	-3.02655	7.56e-05	-1.75522	-3.37578	1.4e-05	FASCICLIN-like arabinogalactan 1
		Bradi3g56390	ns	ns	ns	-2.20883	-4.623	4.2e-07	-2.38954	-5.2399	1.04e-08	FASCICLIN-like arabinogalactan 2
		Bradi4g34420	ns	ns	ns	-1.24776	-2.37473	1.68e-05	-1.39157	-2.62364	3.69e-10	FASCICLIN-like arabinogalactan 2
		Bradi2g23270	ns	ns	ns	-1.2883	-2.44241	0.000245154	-1.57168	-2.97251	6.96e-06	Fasciclin-like arabinogalactan family protein
		Bradi2g16560	-1.20265	-2.30163	1.95e-13	-1.60176	-3.03514	3.65e-05	-2.00211	-4.00584	1.85e-11	FASCICLIN-like arabinogalactan protein 13 precursor
		Bradi1g57040	ns	ns	ns	-1.01273	-2.01773	0.00743671	-1.36198	-2.57037	0.000102768	FASCICLIN-like arabinogalactan protein 16 precursor
		Bradi1g76630	-1.44221	-2.71737	3.96e-09	-2.70314	-6.51218	2.77e-12	-3.14367	-8.83769	1.01e-26	FASCICLIN-like arabinogalactan protein 8
		Bradi2g00220	-1.45103	-2.73403	5.92e-27	-1.93162	-3.81483	8.89e-07	-2.33026	-5.02897	3.49e-10	FASCICLIN-like arabinogalactan-protein 11
		Bradi2g16570	-1.38915	-2.61924	1.02e-06	-1.5459	-2.91986	9.62e-07	-1.51048	-2.84905	1.93e-05	FASCICLIN-like arabinogalactan-protein 11
		Bradi2g34650	-2.08259	-4.23567	9.19e-55	-2.98622	-7.92395	1.23e-14	-3.69248	-12.9285	3.35e-21	FASCICLIN-like arabinogalactan-protein 11
		Bradi2g46120	-2.21839	-4.65374	1.32e-13	-3.08558	-8.48891	1.48e-15	-3.68265	-12.8407	0	FASCICLIN-like arabinogalactan-protein 11
		Bradi3g39740	ns	ns	ns	-1.16048	-2.23532	0.000648909	-1.28536	-2.43743	6.52e-05	FASCICLIN-like arabinoogalactan 7
		Bradi4g33490	-1.14165	-2.20633	1.29e-15	-1.55905	-2.9466	0.000212247	-2.25077	-4.75937	8.27e-09	FASCICLIN-like arabinoogalactan 7
	glycine-rich protein (GRP)	Bradi3g47307	1.69231	3.23173	1e-10	ns	ns	ns	2.77269	6.83381	4.57e-12	glycine-rich cell wall structural protein precursor, putative, expressed
		Bradi3g37150	ns	ns	ns	2.46753	5.53096	1.85e-09	3.56797	11.8595	4.31e-18	glycine-rich protein
		Bradi1g57510	ns	ns	ns	ns	ns	ns	1.35969	2.5663	0.00102738	glycine-rich protein
		Bradi2g31590	ns	ns	ns	-1.13366	-2.19414	0.00512631	-1.33003	-2.51408	1.31e-05	Glycine-rich protein family
		Bradi2g28130	ns	ns	ns	ns	ns	ns	-1.6683	-3.1784	0.000240574	Glycine-rich protein family
	extensins	Bradi5g09480	-1.64601	-3.12967	4.93e-06	-2.31219	-4.96636	6.44e-07	-3.14579	-8.85067	9.89e-12	Pollen Ole e 1 allergen and extensin family protein
		Bradi4g07580	ns	ns	ns	-1.08573	-2.12245	0.00702465	-1.37643	-2.59625	0.000555243	Pollen Ole e 1 allergen and extensin family protein
		Bradi3g00370	ns	ns	ns	-2.05848	-4.16548	0.000216614	-1.62927	-3.09356	0.00336432	Pollen Ole e 1 allergen and extensin family protein
		Bradi1g62880	2.03975	4.11173	0.000106313	2.30248	4.93305	9.96e-07	2.43087	5.39219	6.67e-07	Pollen Ole e 1 allergen and extensin family protein
		Bradi3g15970	ns	ns	ns	ns	ns	ns	-1.13348	-2.19387	0.00493201	Pollen Ole e 1 allergen and extensin family protein
	polygalacturonase inhibiting protein (PGIP)	Bradi1g24230	ns	ns	ns	-1.29735	-2.45778	3.32e-05	-1.70987	-3.27131	4.16e-13	polygalacturonase inhibiting protein 1
	cell wall invertase inhibitor (CWII)	Bradi1g17940	ns	ns	ns	-1.9604	-3.8917	3.14e-06	-2.64236	-6.24352	3.89e-11	Plant invertase/pectin methylesterase inhibitor superfamily
		Bradi1g60380	ns	ns	ns	-1.60235	-3.03638	0.00133342	-2.53564	-5.79834	1.2e-06	Plant invertase/pectin methylesterase inhibitor superfamily
		Bradi2g09090	ns	ns	ns	-2.19589	-4.58172	2.57e-06	-3.9354	-15.2994	1.11e-14	Plant invertase/pectin methylesterase inhibitor superfamily
		Bradi3g30770	ns	ns	ns	-2.07925	-4.22587	0.000900203	ns	ns	ns	Plant invertase/pectin methylesterase inhibitor superfamily protein
		Bradi3g45080	ns	ns	ns	-1.52235	-2.87259	0.00100896	-1.87338	-3.6639	1.23e-06	Plant invertase/pectin methylesterase inhibitor superfamily protein
		Bradi3g52060	ns	ns	ns	-2.47333	-5.55324	1.97e-09	-3.06719	-8.38139	5.36e-18	Plant invertase/pectin methylesterase inhibitor superfamily protein
		Bradi4g38250	-1.49232	-2.81341	1.75e-05	-1.53148	-2.89082	0.000121876	-1.29631	-2.456	0.000216032	Plant invertase/pectin methylesterase inhibitor superfamily protein
		Bradi1g34920	ns	ns	ns	ns	ns	ns	-1.10239	-2.1471	0.00374426	Plant invertase/pectin methylesterase inhibitor superfamily protein
		Bradi3g00620	ns	ns	ns	ns	ns	ns	-2.91854	-7.56082	0.000122111	Plant invertase/pectin methylesterase inhibitor superfamily protein
		Bradi5g02165	ns	ns	ns	ns	ns	ns	-1.13287	-2.19294	0.000632309	Plant invertase/pectin methylesterase inhibitor superfamily protein
cell wall polysaccharides and enzymes
cellulose	cellulose synthase (CesA)	Bradi2g49912	ns	ns	ns	ns	ns	ns	-1.51598	-2.85993	0.000189681	cellulose synthase family protein
		Bradi1g02510	ns	ns	ns	ns	ns	ns	-1.08016	-2.11426	0.000147981	cellulose synthase 6
		Bradi1g53207	ns	ns	ns	ns	ns	ns	-1.17213	-2.25344	0.00281354	cellulose synthase 6
		Bradi3g28350	-1.06586	-2.09342	2.69e-07	-1.52931	-2.88647	0.000143404	-2.16573	-4.48692	4.03e-08	cellulose synthase A4
		Bradi4g30540	-1.06506	-2.09225	9.26e-10	-1.43796	-2.70938	0.000447958	-2.12727	-4.36891	6.32e-08	Cellulose synthase family protein
	cellulose synthase-like (Csl)	Bradi1g20500	ns	ns	ns	ns	ns	ns	-1.12263	-2.17744	1.95e-08	cellulose synthase-like A02
		Bradi1g25117	-1.07932	-2.11304	2.02e-06	-1.80051	-3.48343	5.96e-06	-2.37878	-5.20097	1.83e-09	cellulose synthase-like D3
		Bradi1g25157	ns	ns	ns	-3.24295	-9.46728	6.37e-13	-2.87927	-7.35778	3.39e-11	cellulose-synthase like D2
		Bradi3g16307	ns	ns	ns	-1.30843	-2.47671	0.000923085	-1.85768	-3.62424	9.1e-08	cellulose-synthase like D2
	sucrose synthase (SuSy)	Bradi1g62957	ns	ns	ns	1.02764	2.03868	0.000597481	1.02007	2.02802	0.00350244	sucrose synthase 3
		Bradi1g20890	2.01726	4.04814	9.73e-07	3.73229	13.2902	5.49e-29	3.91132	15.0461	1.28e-40	sucrose synthase 4
		Bradi1g29570	ns	ns	ns	-2.1162	-4.3355	8.29e-08	-2.74381	-6.69837	1.37e-32	sucrose synthase 6
		Bradi3g60687	ns	ns	ns	ns	ns	ns	-1.63167	-3.09871	0.00131606	sucrose synthase 6
	COBRA	Bradi1g59880	-1.22515	-2.3378	1.54e-16	ns	ns	ns	-2.00735	-4.02042	3.56e-07	COBRA-like extracellular glycosyl-phosphatidyl inositol-anchored protein family
		Bradi1g22030	ns	ns	ns	ns	ns	ns	-1.54356	-2.91513	0.000156703	COBRA-like extracellular glycosyl-phosphatidyl inositol-anchored protein family
	cellulase	Bradi2g31690	ns	ns	ns	1.23193	2.34882	4.81e-05	1.29177	2.44829	1.13e-06	Cellulase (glycosyl hydrolase family 5) protein
		Bradi5g13560	ns	ns	ns	ns	ns	ns	-1.2087	-2.31129	0.00104793	Cellulase (glycosyl hydrolase family 5) protein
pectin	pectin methylesterase (PME)	Bradi2g11860	-1.45223	-2.73631	0.00164581	-1.99151	-3.97653	5.57e-07	-2.41534	-5.33445	6.19e-10	pectinesterase, putative, expressed
	pectin-lyase like (PLL)	Bradi1g22147	ns	ns	ns	-1.10718	-2.15424	0.000322965	-1.4061	-2.6502	6.33e-08	Pectin lyase-like superfamily protein
		Bradi1g51310	ns	ns	ns	5.93205	61.0555	1.1e-11	ns	ns	ns	Pectin lyase-like superfamily protein
		Bradi2g18030	-1.25309	-2.38351	0.00871048	-2.10816	-4.31141	7.76e-08	-1.97327	-3.92657	3.62e-07	Pectin lyase-like superfamily protein
		Bradi2g18050	ns	ns	ns	-1.10021	-2.14385	0.00301887	ns	ns	ns	Pectin lyase-like superfamily protein
		Bradi2g49500	ns	ns	ns	-1.71421	-3.28117	1.42e-05	-1.9446	-3.84931	9.2e-07	Pectin lyase-like superfamily protein
		Bradi2g57427	5.93246	61.0729	8.13e-20	ns	ns	ns	ns	ns	ns	Pectin lyase-like superfamily protein
		Bradi3g02850	ns	ns	ns	-1.95008	-3.86396	7.86e-07	-2.32488	-5.01024	1.73e-09	Pectin lyase-like superfamily protein
		Bradi3g27926	ns	ns	ns	-1.04616	-2.06503	0.00233222	-1.51545	-2.85888	4.07e-05	Pectin lyase-like superfamily protein
		Bradi4g05050	ns	ns	ns	-1.39367	-2.62746	0.000498677	-1.64553	-3.12863	8.26e-08	Pectin lyase-like superfamily protein
		Bradi5g01135	ns	ns	ns	-2.01882	-4.05252	1.54e-10	-2.43645	-5.41308	1.85e-10	Pectin lyase-like superfamily protein
		Bradi3g56787	ns	ns	ns	ns	ns	ns	-1.38253	-2.60725	0.000371788	Pectin lyase-like superfamily protein
		Bradi4g11087	ns	ns	ns	ns	ns	ns	-1.11903	-2.17201	0.0084009	Pectin lyase-like superfamily protein
		Bradi5g21587	ns	ns	ns	ns	ns	ns	-1.26355	-2.40086	7.68e-05	Pectin lyase-like superfamily protein
	pectinacetylesterase (PAE)	Bradi2g12047	ns	ns	ns	-1.22055	-2.33035	0.000129789	-1.32569	-2.50653	1.18e-08	Pectinacetylesterase family protein
		Bradi2g12057	ns	ns	ns	-1.82144	-3.53434	1.53e-05	-2.1675	-4.49244	2.29e-09	Pectinacetylesterase family protein
		Bradi2g62420	1.89985	3.73173	0.000834	2.65663	6.30558	5.8e-08	2.93077	7.62517	2.07e-09	Pectinacetylesterase family protein
		Bradi2g62420	ns	ns	ns	ns	ns	ns	ns	ns	ns	Pectinacetylesterase family protein
		Bradi3g32865	ns	ns	ns	-2.04774	-4.13457	5.07e-07	-2.70072	-6.50124	2.85e-14	Pectinacetylesterase family protein
		Bradi5g20827	ns	ns	ns	-1.48658	-2.80223	0.000250769	-2.22941	-4.68942	1.91e-07	Pectinacetylesterase family protein
hemicellulose	xyloglucan endotransglucosylase/hydrolase (XTH)	Bradi1g01150	-2.31026	-4.95972	3.64e-08	-2.92299	-7.58416	3.75e-12	-3.83894	-14.3099	1.96e-20	xyloglucan endotransglucosylase/hydrolase 30
		Bradi1g27867	ns	ns	ns	-1.4553	-2.74214	0.00042968	-1.96137	-3.89432	6.81e-12	xyloglucan endotransglucosylase/hydrolase 32
		Bradi1g33810	ns	ns	ns	-1.4421	-2.71716	0.000458068	-1.35009	-2.54928	0.000641616	Xyloglucan endotransglucosylase/hydrolase family protein
		Bradi1g33817	ns	ns	ns	-1.79853	-3.47866	2.96e-05	-1.59473	-3.02038	0.000117337	Xyloglucan endotransglucosylase/hydrolase family protein
		Bradi1g33840	ns	ns	ns	-1.16672	-2.245	0.00696776	-1.65248	-3.14374	4.54e-05	xyloglucan endotransglucosylase/hydrolase 25
		Bradi1g77990	-1.42527	-2.68565	2.07e-28	-2.42596	-5.37386	3.74e-31	-2.59371	-6.03649	6.03e-18	xyloglucan endotransglucosylase/hydrolase 32
		Bradi3g10290	ns	ns	ns	-1.70169	-3.25281	2.89e-05	-2.99669	-7.98167	1.1e-13	xyloglucan endotransglucosylase/hydrolase 26
		Bradi3g18600	-1.09869	-2.1416	0.00246489	-2.12386	-4.35859	6.43e-08	-2.31845	-4.98796	7.43e-12	xyloglucan endotransglucosylase/hydrolase 15
		Bradi3g52307	ns	ns	ns	-1.63691	-3.10999	1.97e-05	-1.67036	-3.18294	4.02e-07	xyloglucan endotransglucosylase/hydrolase 30
		Bradi4g16990	ns	ns	ns	-1.09587	-2.13741	0.0041521	ns	ns	ns	xyloglucan endotransglucosylase/hydrolase 5
		Bradi4g29707	ns	ns	ns	-1.10091	-2.14489	0.00387268	ns	ns	ns	xyloglucan endotransglucosylase/hydrolase 28
		Bradi5g22907	ns	ns	ns	-1.55068	-2.92955	0.000215229	ns	ns	ns	xyloglucan endotransglucosylase/hydrolase 9
		Bradi3g18590	ns	ns	ns	ns	ns	ns	-1.00626	-2.00869	2.67e-08	xyloglucan endotransglucosylase/hydrolase 25
		Bradi3g21337	ns	ns	ns	ns	ns	ns	1.39173	2.62393	0.00181539	xyloglucan endotransglucosylase/hydrolase 28
	beta-galactosidase (β-gal)	Bradi1g37450	-1.30819	-2.47631	5.71e-05	-1.83345	-3.56388	2.11e-06	-1.87352	-3.66426	1.07e-06	beta galactosidase 1
		Bradi1g74050	ns	ns	ns	-1.32032	-2.49721	3.33e-05	-1.40193	-2.64255	7.62e-06	beta-galactosidase 3
	beta-D-xylosidase (β-xyl)	Bradi5g23470	ns	ns	ns	-1.20806	-2.31027	0.000141325	ns	ns	ns	beta-D-xylosidase 4
		Bradi2g48457	ns	ns	ns	ns	ns	ns	-1.15407	-2.22541	0.00350065	beta-xylosidase 2
		Bradi2g11410	ns	ns	ns	ns	ns	ns	-1.82581	-3.54506	5.49e-06	beta-xylosidase 3
	beta-glucosidase (β-glu)	Bradi3g13520	1.14266	2.20788	3.88e-05	1.9354	3.82484	1.85e-08	1.60753	3.0473	3.98e-08	Beta-glucosidase, GBA2 type family protein
		Bradi5g13260	1.83016	3.55577	9.06e-12	ns	ns	ns	ns	ns	ns	beta glucosidase 13
		Bradi2g27770	ns	ns	ns	1.9718	3.92257	8.02e-13	1.65319	3.14528	2.43e-09	beta glucosidase 11
		Bradi3g45650	ns	ns	ns	1.89327	3.71476	2.69e-05	1.8003	3.48293	0.000235915	beta glucosidase 11
		Bradi4g34927	ns	ns	ns	1.04673	2.06584	0.00400336	ns	ns	ns	beta glucosidase 11
		Bradi1g42690	ns	ns	ns	1.39261	2.62553	0.000215229	ns	ns	ns	beta glucosidase 12
		Bradi3g40007	ns	ns	ns	6.51341	91.3549	4.34e-35	7.56904	189.893	4.45e-47	beta glucosidase 17
		Bradi3g39997	ns	ns	ns	2.6382	6.22556	8.72e-23	3.06066	8.34356	1.9e-29	beta glucosidase 17
		Bradi1g70170	ns	ns	ns	1.18643	2.27589	1.49e-05	1.19799	2.29421	1.21e-07	beta glucosidase 40
		Bradi3g13487	ns	ns	ns	1.23827	2.35916	0.000830871	1.28183	2.43148	0.000671014	Beta-glucosidase, GBA2 type family protein
	alpha-glucosidase (α-glu)	Bradi3g29797	ns	ns	ns	2.30588	4.94469	5.84e-10	2.27339	4.83458	1.63e-11	alpha-galactosidase 1
		Bradi3g29810	ns	ns	ns	ns	ns	ns	1.38732	2.61593	0.000393889	alpha-galactosidase 2
	glycosylhydrolase (GH)	Bradi1g31870	ns	ns	ns	-3.12801	-8.74227	2.08e-05	-3.33138	-10.0657	6.66e-07	O-Glycosyl hydrolases family 17 protein
		Bradi1g34670	ns	ns	ns	-1.38056	-2.60369	0.000896746	ns	ns	ns	Glycosyltransferase family 61 protein
		Bradi1g56270	ns	ns	ns	-2.37753	-5.19646	1.4e-09	-2.69023	-6.45416	2.59e-12	O-Glycosyl hydrolases family 17 protein
		Bradi1g60410	ns	ns	ns	-2.2994	-4.92253	5.86e-08	-2.87254	-7.32353	4.85e-14	O-Glycosyl hydrolases family 17 protein
		Bradi1g71040	ns	ns	ns	-1.59128	-3.01317	0.000320948	-1.64254	-3.12216	8.12e-05	Glycosyl hydrolase family 10 protein
		Bradi2g18700	ns	ns	ns	2.18422	4.54481	2.31e-05	2.30717	4.94912	3.15e-06	O-Glycosyl hydrolases family 17 protein
		Bradi2g45790	ns	ns	ns	-1.57636	-2.98216	1.42e-08	-1.76629	-3.40178	1.13e-10	Glycosyl hydrolase superfamily protein
		Bradi3g00910	-1.14842	-2.21671	2.15e-09	-2.81553	-7.03978	3.71e-13	-3.64914	-12.5459	0	Glycosyl hydrolases family 32 protein
		Bradi3g04080	ns	ns	ns	-1.27532	-2.42053	0.00212766	-1.74653	-3.35551	1.93e-05	glycosyl hydrolase 9B8
		Bradi3g57610	ns	ns	ns	-1.62729	-3.08932	5.78e-05	-1.70362	-3.25717	1.4e-05	O-Glycosyl hydrolases family 17 protein
		Bradi4g15460	ns	ns	ns	-2.79175	-6.92469	7.74e-12	-2.99121	-7.95141	1.35e-13	O-Glycosyl hydrolases family 17 protein
		Bradi4g20197	-1.56954	-2.9681	2.1e-05	-2.5744	-5.95623	2.37e-11	-3.00692	-8.03846	3.71e-15	Glycosyl hydrolase family protein
		Bradi4g35970	ns	ns	ns	-1.69176	-3.2305	4.24e-05	-1.63497	-3.10581	2.38e-05	glycosyl hydrolase 9B18
		Bradi4g36190	ns	ns	ns	-1.59985	-3.03111	2.36e-05	ns	ns	ns	O-Glycosyl hydrolases family 17 protein
		Bradi4g36240	ns	ns	ns	-1.46073	-2.75247	0.000250211	-1.83507	-3.56788	3.1e-07	glycosyl hydrolase 9B5
		Bradi4g42490	ns	ns	ns	-2.6162	-6.13133	1.37e-13	ns	ns	ns	Glycosyltransferase family 29 (sialyltransferase) family protein
		Bradi5g04640	ns	ns	ns	-1.7858	-3.4481	8.09e-06	-1.54719	-2.92247	0.00011975	Glycosyl hydrolase family 10 protein
		Bradi5g26467	ns	ns	ns	-2.60133	-6.06846	9.1e-08	-2.60571	-6.08691	7.39e-10	O-Glycosyl hydrolases family 17 protein
		Bradi1g44430	ns	ns	ns	ns	ns	ns	-1.41827	-2.67265	4.65e-09	glycosyl hydrolase 9B8
		Bradi1g61320	ns	ns	ns	ns	ns	ns	-1.55136	-2.93094	3.7e-08	O-Glycosyl hydrolases family 17 protein
		Bradi2g60497	ns	ns	ns	ns	ns	ns	-1.13328	-2.19358	0.000130115	Glycosyl hydrolase superfamily protein
		Bradi3g18220	ns	ns	ns	ns	ns	ns	-1.10339	-2.14859	0.00927568	O-Glycosyl hydrolases family 17 protein
		Bradi3g44910	ns	ns	ns	ns	ns	ns	-1.84781	-3.59954	1.76e-05	Glycosyl hydrolase superfamily protein
		Bradi3g59810	ns	ns	ns	ns	ns	ns	-1.42623	-2.68743	0.000585794	glycosyl hydrolase 9B8
		Bradi4g29640	ns	ns	ns	ns	ns	ns	-1.04434	-2.06242	0.00200262	glycosyl hydrolase 9B8
		Bradi1g25517	1.57887	2.98736	2.02e-05	2.60535	6.08539	8.82e-11	3.18752	9.11045	1.71e-15	O-Glycosyl hydrolases family 17 protein
		Bradi1g25530	1.35548	2.55883	0.00346	2.30876	4.95456	7.2e-09	2.82197	7.07126	1.35e-12	O-Glycosyl hydrolases family 17 protein
		Bradi2g60490	1.70071	3.25061	0.000224957	2.98345	7.90876	7.5e-14	2.75654	6.75773	8.07e-13	Glycosyl hydrolase superfamily protein
		Bradi2g61830	ns	ns	ns	1.20909	2.31192	2.11e-10	1.19406	2.28796	3.36e-10	Glycosyl hydrolases family 32 protein
		Bradi3g26850	2.2487	4.75255	2.14e-08	ns	ns	ns	ns	ns	ns	glycosyl hydrolase, putative, expressed
		Bradi4g17317	ns	ns	ns	1.14527	2.21188	0.00680524	1.28461	2.43616	0.000346945	Glycosyl hydrolase family 38 protein
		Bradi4g44336	1.19297	2.28623	1.26e-07	1.02003	2.02796	0.000871907	1.3081	2.47615	1.56e-05	Glycosyl hydrolase superfamily protein
		Bradi5g16900	ns	ns	ns	1.42878	2.69219	0.000508098	1.64602	3.12969	6.01e-05	Glycosyl hydrolases family 32 protein
	fucosyltransferase (GT)	Bradi1g46030	1.81589	3.52076	0.00382229	1.69359	3.23461	0.00416125	1.53977	2.90748	0.00863291	fucosyltransferase 1
		Bradi1g46037	1.31518	2.48834	0.000253808	1.41731	2.67087	0.000631092	1.1192	2.17226	0.00691473	fucosyltransferase 1
		Bradi4g13697	-1.7974	-3.47593	1.62e-16	-3.32836	-10.0447	1.4e-16	-4.23627	-18.8471	0	fucosyltransferase 1
		Bradi5g11770	1.30694	2.47416	0.0232905	ns	ns	ns	ns	ns	ns	fucosyltransferase 7
		Bradi4g32407	ns	ns	ns	2.78993	6.91595	0.000385144	2.41221	5.32288	0.00237516	fucosyltransferase 1
		Bradi1g46050	ns	ns	ns	ns	ns	ns	1.98132	3.94853	3.37e-05	fucosyltransferase 1
		Bradi4g42490	-1.39354	-2.62723	0.000159611	ns	ns	ns	-2.60871	-6.09958	6.14e-11	Glycosyltransferase family 29 (sialyltransferase) family protein
	sialyltransferase (GT)	Bradi4g44070	ns	ns	ns	-1.29857	-2.45986	0.000503707	-1.15155	-2.22152	0.00202075	galacturonosyltransferase 7
	galactouronosyltransferase (GT)	Bradi5g16690	ns	ns	ns	-1.61496	-3.06303	7.01e-05	-1.57135	-2.97183	1.64e-05	galacturonosyltransferase-like 4
		Bradi2g48710	ns	ns	ns	ns	ns	ns	-1.42259	-2.68066	0.000308105	galacturonosyltransferase 15
		Bradi1g64830	ns	ns	ns	ns	ns	ns	-1.12313	-2.1782	1.45e-05	galacturonosyltransferase-like 7
	galactosyltransferase (GT)	Bradi3g13770	ns	ns	ns	-1.23629	-2.35592	2.65e-05	-1.41925	-2.67446	0.000263232	Galactosyltransferase family protein
		Bradi4g04430	ns	ns	ns	ns	ns	ns	2.00312	4.00865	0.0002536	Galactosyltransferase family protein
	exostosin (GT)	Bradi3g28040	2.27308	4.83354	5.99e-06	ns	ns	ns	1.51042	2.84894	0.00152336	Exostosin family protein
		Bradi1g54950	ns	ns	ns	-2.28011	-4.85715	2.57e-09	-2.44728	-5.45387	9.22e-10	Exostosin family protein
		Bradi3g28006	ns	ns	ns	1.79943	3.48082	0.0011067	1.82476	3.54248	0.000766783	Exostosin family protein
		Bradi2g59410	ns	ns	ns	ns	ns	ns	-1.20912	-2.31197	0.00578983	Exostosin family protein
	glycosyltransferase (GT61)	Bradi2g26590	ns	ns	ns	ns	ns	ns	-1.06849	-2.09723	0.00140835	Glycosyltransferase family 61 protein
		Bradi1g19160	ns	ns	ns	ns	ns	ns	-1.10314	-2.14821	5.34e-05	Glycosyltransferase family 61 protein
		Bradi2g13600	ns	ns	ns	ns	ns	ns	-1.43807	-2.70957	0.000760284	Glycosyltransferase family 61 protein
		Bradi1g34670	ns	ns	ns	ns	ns	ns	-1.79738	-3.47587	5.19e-06	Glycosyltransferase family 61 protein
	xylosyltransfearse (GT)	Bradi1g64560	ns	ns	ns	-1.60938	-3.05121	7.2e-05	-2.27212	-4.83031	8.12e-09	xylosyltransferase 1
	expansin (EXP)	Bradi1g74740	ns	ns	ns	-1.51065	-2.84938	0.00193029	-2.00644	-4.01789	3.44e-05	expansin 11
		Bradi5g04120	ns	ns	ns	ns	ns	ns	-1.87927	-3.67889	5.91e-07	expansin 11
		Bradi2g10320	ns	ns	ns	ns	ns	ns	1.43068	2.69574	0.00052042	expansin A14
		Bradi3g33120	ns	ns	ns	1.80656	3.49807	3.92e-06	1.29611	2.45565	0.000131878	expansin B2
		Bradi3g33130	ns	ns	ns	1.45972	2.75055	0.000126511	1.38903	2.61903	0.000224724	expansin B2
		Bradi3g33150	-1.04244	-2.05971	2.79e-21	ns	ns	ns	-1.08247	-2.11766	5.01e-05	expansin B2
		Bradi5g17760	ns	ns	ns	1.29459	2.45307	0.00219383	ns	ns	ns	expansin B2
		Bradi3g33110	ns	ns	ns	ns	ns	ns	-1.36345	-2.573	4.17e-06	expansin B2
		Bradi3g50740	ns	ns	ns	ns	ns	ns	-1.61145	-3.05559	0.000104796	expansin B2
		Bradi3g49850	-1.16131	-2.2366	1.26e-06	-2.58684	-6.00781	3.21e-21	-2.58829	-6.01385	5.74e-11	expansin B3
		Bradi5g16497	ns	ns	ns	-1.67961	-3.20341	3.72e-07	-1.65933	-3.1587	3.39e-06	expansin B3
		Bradi3g50730	2.37933	5.20294	1.79e-05	4.07435	16.8462	1.45e-17	2.97952	7.88724	1.08e-09	expansin B4
		Bradi3g50750	ns	ns	ns	-1.17706	-2.26115	0.00055319	-1.73713	-3.33371	5.71e-20	expansin B4
		Bradi1g76270	ns	ns	ns	1.23868	2.35982	1.76e-05	1.34324	2.5372	6.37e-06	expansin-like A1
